# Supplementary material for: Spatially distinct FRL and Ena dependent actin networks coordinate nuclear positioning in Drosophila nurse cells
Source: PLoS Genet. 2026 Feb 9;22(2):e1012042. doi: 10.1371/journal.pgen.1012042 (PMC12915960; doi:10.1371/journal.pgen.1012042)
Supplement: S1 Data — (ZIP) [file pgen.1012042.s011.zip]

Archive with 12 entries (11 files):
- Source data/
- Source data/Fig1_Source Data.xlsx
- Source data/Fig3_Source Data.xlsx
- Source data/Fig4_Source Data.xlsx
- Source data/Fig5_Source Data.xlsx
- Source data/Fig6_Source Data.xlsx
- Source data/Fig7_Source Data.xlsx
- Source data/Fig8_Source Data.xlsx
- Source data/FigS2_Source Data.xlsx
- Source data/FigS3_Source Data.xlsx
- Source data/FigS5_Source Data.xlsx
- Source data/FigS6_Source Data.xlsx
