# Supplementary material for: Spatially distinct FRL and Ena dependent actin networks coordinate nuclear positioning in Drosophila nurse cells
Source: PLoS Genet. 2026 Feb 9;22(2):e1012042. doi: 10.1371/journal.pgen.1012042 (PMC12915960; doi:10.1371/journal.pgen.1012042)
Supplement: S1 Data — (ZIP) [file pgen.1012042.s011.zip › Source data/Fig1_Source Data.xlsx]

## Sheet: Fig1 F
egg length (mm)
wild type	frl59		mat-tubG4, frl59/frl59	FRL-Flag/+; mat-tubG4, frl59/frl59
0.533333	0.475694		0.5	0.55
0.547917	0.475		0.493056	0.552083
0.561111	0.502778		0.477778	0.540278
0.533333	0.414583		0.468056	0.543056
0.571528	0.333333		0.530556	0.535417
0.58125	0.395833		0.490972	0.552778
0.584028	0.444444		0.459028	0.548611
0.583333	0.392361		0.370139	0.609028
0.541667	0.438889		0.460417	0.547917
0.559028	0.173611		0.480556	0.552083
0.549306	0.482639		0.522222	0.576389
0.561806	0.508333		0.490278	0.564583
0.576389	0.459028		0.502778	0.555556
0.551389	0.477778		0.447222	0.515972
0.50625	0.456944		0.428472	0.565972
0.564583	0.500694		0.441667	0.549306
0.573611	0.459028		0.470833	0.559722
0.551389	0.429167		0.43125	0.557639
0.527778	0.500694		0.44375	0.552083
0.547222	0.4375		0.413194	0.545833
0.551389	0.443056		0.522222	0.53125
0.511111	0.509028		0.493056	0.548611
0.5625	0.419444		0.521528	0.543056
0.5	0.460417		0.48125	0.577083
0.575	0.46875		0.467361	0.547917
0.543056	0.4125		0.440278	0.561806
0.541667	0.480556		0.485417	0.563194
0.560417	0.460417		0.470833	0.515972
0.555556	0.368056		0.45625	0.561111
0.534722	0.347222		0.475	0.467361
0.594444	0.434722		0.488194	0.552778
0.51875	0.466667		0.475	0.54375
0.53125	0.45		0.524306	0.538889
0.581944	0.486806		0.486806	0.495833
0.56875	0.470139		0.504861	0.554167
0.551389	0.484028		0.461111	0.539583
0.554861	0.488889		0.505556	0.538194
0.548611	0.430556		0.39375	0.545139
0.552778	0.460417		0.463889	0.548611
0.563194	0.3875		0.366667	0.541667
0.577778	0.454167		0.473611	0.574306
0.554167	0.461806		0.517361	0.552083
0.566667	0.533333		0.522917	0.579167
0.551389	0.475		0.479861	0.563889
0.552778	0.44375		0.490972	0.590278
0.563889	0.497222		0.509028	0.538889
0.511806	0.531944		0.408333	0.563194
0.51875	0.405556		0.470139	0.495139
0.572917	0.445833		0.45625	0.558333
0.565278	0.457639		0.435417	0.554167
0.535417	0.459028		0.494444	0.538194
0.578472	0.443056		0.515972	0.53125
0.552083	0.511806		0.53125	0.560417
0.516667	0.450694		0.461111	0.571528
0.565972	0.496528		0.409722	0.556944
0.488889	0.45625		0.454861	0.592361
0.579861	0.419444		0.436806	0.528472
0.547222	0.497222		0.482639	0.544444
0.540972	0.385417		0.425	0.554861
0.568056	0.370139		0.359722	0.541667
0.590278	0.504861		0.523611	0.553472
0.561111	0.402778		0.474306	0.577083
0.560417	0.506944		0.514583	0.575
0.565972	0.471528		0.526389	0.588194
0.561111	0.454167		0.477778	0.572917
0.567361	0.45625		0.481944	0.592361
0.560417	0.492361		0.451389	0.576389
0.546528	0.444444		0.475694	0.544444
0.563194	0.511806		0.465972	0.55
0.538194	0.477083		0.507639	0.554167
0.529167	0.474306		0.511111	0.550694
0.55	0.422222		0.517361	0.559722
0.520139	0.470139		0.479167	0.594444
0.559028	0.422222		0.521528	0.533333
0.565972	0.451389		0.503472	0.554167
0.551389	0.41875		0.440972	0.553472
0.534722	0.492361		0.464583	0.556944
0.527778	0.441667		0.459028	0.555556
0.53125	0.4625		0.488889	0.550694
0.613889	0.401389		0.452083	0.558333
0.565278	0.479861		0.5125	0.55
0.556944	0.491667		0.495833	0.567361
0.554861	0.404167		0.517361	0.551389
0.546528	0.433333		0.454167	0.521528
0.59375	0.44375		0.467361	0.535417
0.556944	0.465278		0.472222	0.554861
0.552778	0.438194		0.488194	0.56875
0.544444	0.398611		0.49375	0.53125
0.60625	0.415278		0.438194	0.556944
0.538194	0.477778		0.436111	0.550694
0.574306	0.466667		0.53125	0.560417
0.553472	0.550694		0.478472	0.558333
0.555556	0.492361		0.475	0.552083
0.56875	0.488194		0.499306	0.555556
0.575694	0.490278		0.522222	0.540278
0.555556	0.504861		0.498611	0.475694
0.55625	0.461111		0.477083	0.527083
0.566667	0.449306		0.495833	0.538889
0.523611	0.458333		0.490972	0.5375
0.554861	0.479167		0.438889	0.552083
0.575694	0.455556		0.53125	0.609028
0.539583	0.517361		0.474306	0.570139
0.556944	0.509028		0.506944	0.565972
0.547222	0.490278		0.43125	0.572917
0.538889	0.448611		0.475	0.5625
0.575694	0.4375		0.488194	0.577083
0.575	0.468056		0.5	0.555556
0.550694	0.481944		0.50625	0.579861
0.566667	0.381944		0.461806	0.547917
0.565972	0.486806		0.461806	0.527083
0.511111	0.451389		0.477083	0.5625
0.538889	0.449306		0.515278	0.609722
0.551389	0.511806		0.538194	0.563889
0.557639	0.459028		0.456944	0.534722
0.552778	0.469444		0.513889	0.574306
0.577083	0.519444		0.466667	0.566667
0.559028	0.465278		0.485417	0.561111
0.572917	0.382639		0.48125	0.540972
0.584028	0.498611		0.444444	0.565278
0.56875	0.409722		0.407639	0.507639
0.551389	0.504861		0.515972	0.531944
0.547917	0.473611		0.493056	0.573611
0.53125	0.468056		0.492361	0.536111
0.553472	0.486111		0.495833	0.588194
0.552083	0.479167		0.488194	0.575
0.553472	0.502083		0.454861	0.538889
0.570833	0.504167		0.517361	0.570139
0.55	0.445833		0.455556	0.547917
0.546528	0.402083		0.486111	0.570139
0.541667	0.381944		0.475	0.568056
0.5375	0.494444		0.477083	0.553472
0.557639	0.453472		0.46875	0.554861
0.58125	0.467361		0.496528	0.601389
0.553472	0.477778		0.488889	0.556944
0.548611	0.479861		0.484028	0.56875
0.584722	0.445139		0.477083	0.560417
0.584722	0.447917		0.505556	0.563889
0.525694	0.420139		0.50625	0.558333
0.55	0.43125		0.500694	0.565278
0.564583	0.368056		0.492361	0.559028
0.560417	0.502778		0.511806	0.54375
0.578472	0.479861		0.452083	0.563889
0.577083	0.502083		0.500694	0.535417
0.574306	0.430556		0.494444	0.553472
0.574306	0.491667		0.495833	0.567361
0.529167	0.438889		0.4875	0.554861
0.5625	0.447222		0.515278	0.549306
0.545139	0.452778		0.49375	0.556944
0.530556	0.459028		0.474306	0.54375
0.548611	0.423611		0.483333	0.539583
0.570833	0.368056		0.529167	0.550694
0.582639	0.508333		0.490972	0.579861
0.55625	0.474306		0.499306	0.54375
0.5625	0.466667		0.510417	0.552083
0.561111	0.506944		0.499306	0.522917
0.569444	0.484722		0.509028	0.560417
0.566667	0.460417		0.511806	0.552778
0.585417	0.377778		0.443056	0.569444
0.570139	0.416667		0.419444	0.552778
0.576389	0.390972		0.365972	0.557639
0.589583	0.50625		0.466667	0.545833
0.5375	0.493056		0.492361	0.596528
0.541667	0.500694		0.486806	0.558333
0.563889	0.509722		0.520833	0.559722
0.584722	0.459028		0.490972	0.544444
0.530556	0.519444		0.478472	0.559722
0.542361	0.454861		0.484028	0.538889
0.576389	0.451389		0.503472	0.545833
0.552083	0.509028		0.45	0.531944
0.535417	0.496528		0.490278	0.5375
0.507639	0.418056		0.495833	0.554861
0.542361	0.489583		0.488194	0.538889
0.571528	0.49375		0.491667	0.559028
0.522222	0.481944		0.527778	0.553472
0.584028	0.397917		0.536806	0.55
0.536806	0.448611		0.518056	0.547222
0.578472	0.461111		0.493056	0.566667
0.554167	0.505556		0.502778	0.569444
0.572222	0.458333		0.519444	0.532639
0.554167	0.465972		0.445833	0.556944
0.572222	0.400694		0.538889	0.555556
0.545833	0.470833		0.523611	0.522222
0.580556	0.368056		0.5125	0.563194
0.542361	0.453472		0.486806	0.571528
0.545833	0.375		0.5	0.560417
0.553472	0.5		0.515278	0.564583
0.570139	0.459028		0.513889	0.574306
0.543056	0.49375		0.504167	0.515278
0.591667	0.388889		0.421528	0.565278
0.569444	0.39375		0.488889	0.486806
0.540278	0.452083		0.484722	0.549306
0.579861	0.488194		0.5	0.547222
0.550694	0.416667		0.438194	0.521528
0.4875	0.438194		0.473611	0.541667
0.55	0.470139		0.50625	0.585417
0.578472	0.49375		0.522917	0.535417
0.563889	0.432639		0.498611	0.529861
0.554167	0.484028		0.504167	0.534722
0.583333	0.515278		0.449306	0.534722
0.563194	0.495139		0.438194	0.551389
0.545833	0.535417		0.522222	0.526389
0.542361	0.419444		0.463194	0.511111
0.577778	0.445139		0.516667	0.492361
0.569444	0.452083		0.495833	0.509028
0.557639	0.470139		0.506944	0.520833
0.527778	0.456944		0.515278	0.490278
0.574306	0.513194		0.504167	0.522917
0.542361	0.450694		0.470139	0.511806
0.491667	0.495833		0.516667	0.513889
0.559722	0.436111		0.43125	0.525694
0.536111	0.4375		0.484722	0.532639
0.534028	0.457639		0.540278	0.528472
0.541667	0.498611		0.524306	0.551389
0.557639	0.484722		0.504861	0.51875
0.5625	0.441667		0.540972	0.490278
0.566667	0.511111		0.500694	0.517361
0.551389	0.388889		0.468056	0.515972
0.518056	0.407639		0.501389	0.516667
0.541667	0.475		0.479167	0.513889
0.565972	0.420833		0.500694	0.504167
0.561111	0.48125		0.510417	0.545139
0.5875	0.455556		0.529167	0.520139
0.545139	0.501389		0.51875	0.505556
0.516667	0.4625		0.427778	0.500694
0.573611	0.488889		0.499306	0.546528
0.55	0.426389		0.540278	0.5375
0.5625	0.434722		0.525694	0.532639
0.551389	0.48125		0.495139	0.50625
0.58125	0.441667		0.493056	0.484028
0.556944	0.439583		0.5	0.535417
0.572917	0.526389		0.535417	0.524306
0.53125	0.414583		0.521528	0.510417
0.550694	0.459028		0.505556	0.552778
0.56875	0.464583		0.508333	0.509722
0.565972	0.5		0.534722	0.536806
0.585417	0.527778		0.51875	0.518056
0.556944	0.524306		0.513889	0.522917
0.532639	0.497917		0.515278	0.528472
0.526389	0.436111		0.479861	0.509028
0.559722	0.388889		0.506944	0.502778
0.51875	0.495139		0.502083	0.524306
0.557639	0.533333		0.479167	0.495139
0.544444	0.375		0.500694	0.495833
0.6	0.473611		0.49375	0.527778
0.578472	0.459722		0.521528	0.517361
0.552083	0.461806		0.477778	0.507639
0.539583	0.461111		0.505556	0.514583
0.509028	0.491667		0.497917	0.501389
0.565972	0.464583		0.524306	0.497222
0.547222	0.486806		0.460417	0.379861
0.561806	0.489583		0.515278	0.5
0.551389	0.479861		0.458333	0.55625
0.542361	0.484028		0.475694	0.49375
0.567361	0.486806		0.421528	0.509028
0.546528	0.520833		0.488889	0.51875
0.565972	0.475694		0.481944	0.546528
0.573611	0.423611		0.395833	0.541667
0.581944	0.406944		0.479861	0.497917
0.525	0.397917		0.453472	0.511806
0.540278	0.440278		0.447917	0.5125
0.579861	0.474306		0.507639	0.489583
0.591667	0.488889		0.484722	0.506944
0.547222	0.516667		0.518056	0.524306
0.55	0.521528		0.515972	0.535417
0.554861	0.467361		0.484028	0.477778
0.536111	0.5		0.459722	0.546528
0.547222	0.508333		0.449306	0.5
0.5625	0.416667		0.435417	0.510417
0.552778	0.513889		0.395139	0.520139
0.559028	0.536806		0.386806	0.533333
0.552083	0.528472		0.476389	0.533333
0.552083	0.515972		0.506944	0.535417
0.546528	0.46875		0.53125	0.525694
0.563194	0.409722		0.511806	0.536111
0.563194	0.488889		0.45625	0.516667
0.555556	0.498611		0.481944	0.507639
0.559028	0.461111		0.469444	0.529167
0.58125	0.494444		0.480556	0.4875
0.570833	0.511806		0.397222	0.475
0.595833	0.492361		0.348611	0.514583
0.580556	0.516667		0.529167	0.524306
0.572222	0.402778		0.535417	0.508333
0.541667	0.495139		0.477083	0.536806
0.565972	0.531944		0.484722	0.497917
0.569444	0.468056		0.438194	0.534722
0.563889	0.452083		0.4875	0.529861
0.579861	0.479167		0.493056	0.506944
0.561111	0.427083		0.482639	0.511111
0.548611	0.48125		0.45625	0.483333
0.573611	0.495139		0.363889	0.534722
0.549306	0.486806		0.536111	0.54375
0.561806	0.4875		0.486111	0.521528
0.554861	0.506944		0.46875	0.515972
0.558333	0.463889		0.488194	0.54375
0.561806	0.404167		0.439583	0.525694
0.569444	0.466667		0.475694	0.516667
0.551389	0.502083		0.488889	0.538889
0.559722	0.461806		0.389583	0.466667
0.566667	0.423611		0.345139	0.539583
0.533333	0.420833		0.345833	0.510417
0.517361	0.509722		0.51875	0.541667
0.564583	0.470833		0.520833	0.547222
0.541667	0.442361		0.551389	0.511111
0.539583	0.429861		0.501389	0.523611
0.565972	0.461111		0.434028	0.515278
0.553472	0.469444		0.477778	0.510417
0.539583	0.464583		0.461806	0.475
0.56875	0.450694		0.518056	0.521528
0.577778	0.397917		0.425	0.5
0.557639	0.416667		0.352778	0.534722
0.551389	0.551389		0.527083	0.508333
0.567361	0.507639		0.538889	0.511806
0.541667	0.497222		0.513889	0.526389
0.566667	0.475694		0.525694	0.540278
0.593056	0.528472		0.506944	0.497917
0.532639	0.444444		0.522222	0.5125
0.578472	0.425		0.495139	0.509028
0.541667	0.500694		0.38125	0.558333
0.535417	0.477083		0.445139	0.546528
0.565278	0.432639		0.389583	0.501389
0.574306	0.504167		0.554861	0.497222
0.552778	0.492361		0.513194	0.515972
0.569444	0.499306		0.522917	0.478472
0.567361	0.465278		0.495139	0.522917
0.536111	0.4125		0.499306	0.50625
0.556944	0.476389		0.50625	0.480556
0.572222	0.438194		0.400694	0.459028
0.563194	0.496528		0.419444	0.486806
0.538889	0.467361		0.454167	0.471528
0.55	0.409722		0.419444	0.507639
0.530556	0.514583		0.559722	0.459722
0.523611	0.538889		0.504167	0.500694
0.579861	0.474306		0.494444	0.527083
0.549306	0.496528		0.454861	0.558333
0.552778	0.454167		0.499306	0.529167
0.558333	0.45625		0.461111	0.518056
0.526389	0.465972		0.46875	0.521528
0.584028	0.397222		0.445833	0.51875
0.570833	0.494444		0.336806	0.513194
0.574306	0.402083		0.45	0.54375
0.568056	0.475694		0.484722	0.5125
0.570833	0.479167		0.457639	0.493056
0.534722	0.507639		0.488194	0.484028
0.571528	0.444444		0.4625	0.5375
0.579167	0.347222		0.49375	0.509722
0.526389	0.472917		0.486806	0.519444
0.56875	0.44375		0.434028	0.500694
0.541667	0.418056		0.408333	0.527083
0.572222	0.48125		0.402778	0.520139
0.552083	0.396528		0.534722	0.497917
0.577778	0.504861		0.345833	0.535417
0.559722	0.394444		0.527778	0.533333
0.49375	0.470833		0.494444	0.50625
0.51875	0.540972		0.439583	0.541667
0.5625	0.388889		0.449306	0.496528
0.566667	0.420139		0.385417	0.530556
0.529861	0.456944		0.409722	0.502778
0.5625	0.38125		0.4875	0.545139
0.524306	0.463889		0.402778	0.510417
0.554861	0.421528		0.523611	0.409722
0.563194	0.481944		0.505556	0.540972
0.56875	0.435417		0.535417	0.510417
0.536111	0.468056		0.522917	0.504167
0.564583	0.542361		0.45625	0.499306
0.572222	0.448611		0.509028	0.504861
0.556944	0.507639		0.454861	0.508333
0.577778	0.427778		0.488889	0.522917
0.55625	0.463889		0.527083	0.507639
0.559028	0.46875		0.501389	0.547917
0.520833	0.486806		0.509028	0.534028
0.522222	0.486806		0.445833	0.475
0.552778	0.504167		0.522917	0.529167
0.565278	0.431944		0.494444	0.519444
0.538889	0.524306		0.475	0.522917
0.542361	0.413194		0.408333	0.504167
0.570833	0.467361		0.503472	0.523611
0.539583	0.422222		0.446528	0.476389
0.53125	0.488889		0.352083	0.534722
0.515278	0.439583		0.490972	0.555556
0.557639	0.477778		0.485417	0.5125
0.572917	0.515972		0.452778	0.523611
0.552778	0.429167		0.477778	0.497222
0.563889	0.4875		0.53125	0.527083
0.539583	0.496528		0.500694	0.513194
0.54375	0.518056		0.509028	0.534028
0.565972	0.485417		0.519444	0.533333
0.515278	0.497222		0.509028	0.4875
0.567361	0.494444		0.390972	0.515972
0.51875	0.422917		0.348611	0.522917
0.571528	0.409028		0.485417	0.476389
0.545139	0.515278		0.513889	0.542361
0.583333	0.471528		0.494444	0.534028
0.552083	0.504167		0.504167	0.508333
0.55	0.472917		0.479167	0.524306
0.531944	0.415972		0.422222	0.491667
0.551389	0.476389		0.490972	0.520833
0.5375	0.427083		0.475	0.520833
0.570833	0.48125		0.420833	0.520139
0.550694	0.431944		0.470139	0.517361
0.55625	0.423611		0.504861	0.513194
0.564583	0.511111		0.516667	0.541667
0.565278	0.544444		0.522917	0.498611
0.526389	0.456944		0.502778	0.53125
0.570833	0.447222		0.513194	0.517361
0.549306	0.474306		0.522222	0.540278
0.578472	0.471528		0.460417	0.538194
0.596528	0.424306		0.468056	0.536806
0.582639	0.443056		0.402778	0.470833
0.563889	0.490278		0.449306	0.564583
0.586111	0.392361		0.556944	0.519444
0.560417	0.5		0.523611	0.560417
0.551389	0.475694		0.543056	0.538889
0.539583	0.473611		0.504167	0.556944
0.5625	0.480556		0.501389	0.546528
0.568056	0.442361		0.506944	0.545139
0.561806	0.479167		0.501389	0.513889
0.561111	0.458333		0.500694	0.555556
0.602778	0.5125		0.508333	0.503472
0.563194	0.436806		0.397917	0.540972
0.58125	0.403472		0.513889	0.534028
0.561111	0.428472		0.527778	0.548611
0.552083	0.5		0.502778	0.55
0.553472	0.455556		0.522917	0.529167
0.561806	0.441667		0.435417	0.536111
0.538194	0.482639		0.544444	0.5375
0.559028	0.490278		0.424306	0.542361
0.552778	0.5125		0.484028	0.517361
0.559722	0.518056		0.420833	0.511806
0.535417	0.395139		0.365972	0.496528
0.531944	0.513889		0.49375	0.516667
0.552083	0.469444		0.504167	0.563889
0.558333	0.494444		0.468056	0.520139
0.579167	0.527778		0.504861	0.534028
0.563194	0.48125		0.515972	0.529167
0.544444	0.475		0.439583	0.5375
0.547222	0.446528		0.446528	0.553472
0.546528	0.449306		0.433333	0.529167
0.517361	0.433333		0.374306	0.527083
0.555556	0.500694		0.458333	0.515972
0.559028	0.455556		0.5125	0.5375
0.529167	0.470139		0.520139	0.546528
0.552778	0.402083		0.533333	0.530556
0.565972	0.404861		0.486111	0.540972
0.5375	0.447917		0.470833	0.527778
0.552083	0.400694		0.460417	0.5375
0.554167	0.5125		0.45625	0.539583
0.579861	0.469444		0.504167	0.496528
0.569444	0.451389		0.4625	0.522917
0.553472	0.429861		0.486806	0.545139
0.570139	0.499306		0.486111	0.527778
0.549306	0.516667		0.510417	0.546528
0.570139	0.461111		0.457639	0.513194
0.549306	0.4625		0.452083	0.5
0.538889	0.419444		0.477083	0.510417
0.556944	0.5		0.523611	0.527778
0.575694	0.407639		0.45625	0.534028
0.564583	0.493056		0.48125	0.538889
0.545833	0.3875		0.517361	0.523611
0.542361	0.486111		0.403472	0.535417
0.544444	0.410417		0.522222	0.541667
0.551389	0.454861		0.506944	0.5625
0.602083	0.473611		0.507639	0.551389
0.572222	0.407639		0.445833	0.545833
0.543056	0.497222		0.458333	0.553472
	0.45		0.482639	0.529167
	0.496528		0.459028	0.564583
	0.472222		0.436111	0.540278
	0.5		0.374306	0.552083
	0.49375		0.404167	0.518056
	0.397222		0.444444	0.55625
	0.474306		0.484028	0.569444
	0.493056		0.45	0.525
	0.502778		0.471528	0.551389
	0.486111		0.400694	0.576389
	0.503472		0.446528	0.547222
	0.506944		0.39375	0.545139
	0.49375		0.484722	0.533333
	0.4625		0.469444	0.548611
	0.475694		0.500694	0.534722
	0.439583		0.495139	0.525
	0.427083		0.508333	0.531944
	0.488194		0.516667	0.551389
	0.452778		0.476389	0.554861
	0.429861		0.402083	0.53125
	0.454861		0.443056	0.557639
	0.414583		0.450694	0.528472
	0.409722		0.4375	0.521528
	0.388889		0.454861	0.551389
	0.470833		0.46875	0.543056
	0.506944		0.49375	0.527083
	0.49375		0.501389	0.548611
	0.434722		0.497222	0.547222
	0.50625		0.522917	0.553472
	0.489583		0.4875	0.544444
	0.522222		0.495139	0.554167
	0.40625		0.504861	0.551389
	0.506944		0.453472	0.529861
	0.494444		0.41875	0.531944
	0.447917		0.429861	0.527778
	0.409722		0.510417	0.500694
	0.497917		0.523611	0.513889
	0.49375		0.475	0.509028
	0.420139		0.478472	0.547222
	0.490972		0.431944	0.529167
	0.448611		0.422222	0.534722
	0.415972		0.405556	0.524306
	0.452083		0.426389	0.555556
	0.432639		0.485417	0.529167
	0.430556		0.500694	0.521528
	0.447222		0.468056	0.529861
	0.438889		0.503472	0.522222
	0.422917		0.450694	0.527778
	0.467361		0.451389	0.554167
	0.436111		0.44375	0.475
	0.464583		0.440278	0.50625
	0.463194		0.401389	0.541667
	0.457639		0.5	0.525
	0.438889		0.470139	0.514583
	0.447222		0.458333	0.45625
	0.458333		0.497917	0.54375
	0.448611		0.507639	0.51875
	0.479167		0.443056	0.540278
	0.492361		0.463889	0.542361
	0.476389		0.357639	0.554861
	0.448611		0.461111	0.558333
	0.480556		0.450694	0.559028
	0.465278		0.444444	0.538194
	0.463194		0.445833	0.520833
	0.452778		0.445139	0.470833
	0.469444		0.509028	0.545139
	0.509722		0.216667	0.526389
	0.483333		0.464583	0.540278
	0.492361		0.500694	0.558333
	0.518056		0.505556	0.531944
	0.505556		0.465972	0.519444
	0.43125		0.5	0.542361
	0.41875		0.439583	0.531944
	0.480556		0.465972	0.5125
	0.38125		0.482639	0.524306
	0.478472		0.497222	0.525
	0.472917		0.353472	0.520139
	0.457639		0.454861	0.515972
	0.516667		0.325694	0.499306
	0.443056		0.440278	0.51875
	0.524306		0.440972	0.488889
	0.376389		0.347222	0.477778
	0.481944		0.379861	0.527778
	0.473611		0.436111	0.486111
	0.468056		0.455556	0.493056
	0.418056		0.486806	0.527778
	0.477778		0.486111	0.540972
	0.4875		0.53125	0.559028
	0.445833		0.454167	0.545139
	0.447917		0.430556	0.536111
	0.519444		0.46875	0.551389
	0.477083		0.527778	0.536111
	0.415278		0.522222	0.515278
	0.470139		0.443056	0.540972
	0.427083		0.4	0.570833
	0.467361		0.4625	0.55625
	0.486111		0.477778	0.544444
	0.531944		0.533333	0.5
	0.491667		0.498611	0.535417
	0.502083		0.421528	0.549306
	0.464583		0.442361	0.534722
	0.483333		0.495833	0.518056
	0.4875		0.449306	0.490972
	0.468056		0.318056	0.534722
	0.429167		0.431944	0.570139
	0.4375		0.51875	0.536806
	0.415972		0.488194	0.518056
	0.457639		0.479861	0.53125
	0.473611		0.49375	0.544444
	0.488889		0.538194	0.555556
	0.51875		0.486806	0.53125
	0.479861		0.492361	0.506944
	0.459028		0.446528	0.527778
	0.46875		0.418056	0.544444
	0.470139		0.427778	0.566667
	0.399306		0.522917	0.544444
	0.479861		0.472917	0.529861
	0.420139		0.474306	0.528472
	0.402778		0.451389	0.536111
	0.467361		0.472917	0.552778
	0.522222		0.441667	0.533333
	0.495139		0.458333	0.514583
	0.497222		0.463194	0.515972
	0.444444		0.402083	0.530556
	0.475		0.43125	0.534028
	0.445139		0.489583	0.545833
	0.477083		0.440972	0.522222
	0.506944		0.432639	0.541667
	0.486111		0.48125	0.502778
	0.444444		0.520833	0.554167
	0.529167		0.467361	0.538194
	0.465278		0.45	0.541667
	0.520139		0.4125	0.547917
	0.442361		0.419444	0.540972
	0.5		0.350694	0.534722
	0.424306		0.532639	0.525694
	0.434722		0.519444	0.538194
	0.50625		0.518056	0.561111
	0.465278		0.505556	0.515278
	0.486111		0.53125	0.526389
	0.4625		0.516667	0.534028
	0.5		0.434722	0.528472
	0.50625		0.491667	0.536806
	0.465972		0.451389	0.503472
	0.448611		0.504861	0.515972
	0.369444		0.418056	0.530556
	0.498611		0.502083	0.527083
	0.4375		0.509722	0.555556
	0.438889		0.46875	0.515972
	0.525694		0.426389	0.538194
	0.443056		0.458333	0.551389
	0.513194		0.440278	0.54375
	0.368056		0.465972	0.561806
	0.43125		0.411806	0.532639
	0.483333		0.357639	0.484028
	0.431944		0.520833	0.524306
	0.509722		0.499306	0.563889
	0.460417		0.504861	0.548611
	0.493056		0.479861	0.513889
	0.459028		0.491667	0.526389
	0.453472		0.455556	0.503472
	0.479861		0.428472	0.529861
	0.390278		0.474306	0.536806
	0.402778		0.446528	0.516667
	0.474306		0.402083	0.520139
	0.411806		0.455556	0.540278
	0.467361		0.438889	0.540278
	0.500694		0.470139	0.538194
	0.515278		0.409028	0.5125
	0.444444		0.439583	0.528472
	0.453472		0.422917	0.502778
	0.476389		0.409722	0.55625
	0.463889		0.44375	0.533333
	0.504167		0.411806	0.548611
	0.417361		0.400694	0.534722
	0.4375		0.490278	0.540972
	0.484722		0.463194	0.561806
	0.443056		0.484028	0.548611
	0.425694		0.486806	0.538194
	0.465972		0.449306	0.563194
	0.485417		0.426389	0.563194
	0.454167		0.438889	0.536806
	0.44375		0.460417	0.488889
	0.423611		0.447222	0.580556
	0.390972		0.381944	0.497917
	0.430556		0.538194	0.55625
	0.527778		0.481944	0.538194
	0.4375		0.454861	0.550694
	0.506944		0.418056	0.538889
	0.493056		0.445139	0.573611
	0.440972		0.497917	0.495139
	0.521528		0.39375	0.466667
	0.520833		0.379861	0.527083
	0.452083		0.381944	0.515972
	0.484722		0.384722	0.510417
	0.447917		0.521528	0.51875
	0.500694		0.501389	0.519444
	0.540278		0.471528	0.554861
	0.497917		0.514583	0.529861
	0.493056		0.452778	0.508333
	0.440972		0.476389	0.541667
	0.415972		0.449306	0.499306
	0.394444		0.521528	0.535417
	0.525694		0.434028	0.521528
	0.540972		0.447222	0.529861
	0.470833		0.430556	0.517361
	0.440972		0.409722	0.527778
	0.423611		0.411806	0.540972
	0.514583		0.504167	0.518056
	0.496528		0.427778	0.523611
	0.452083		0.493056	0.531944
	0.411806		0.461111	0.505556
	0.517361		0.447222	0.495833
	0.399306		0.4625	0.513889
	0.444444		0.45625	0.51875
	0.370139		0.473611	0.522222
	0.486111		0.481944	0.486111
	0.522222		0.439583	0.534028
	0.506944		0.459722	0.548611
	0.520833		0.525	0.529167
	0.472917		0.411111	0.538194
	0.416667		0.496528	0.538194
	0.435417		0.502083	0.51875
	0.434028		0.44375	0.552083
	0.448611		0.447917	0.514583
	0.422917		0.517361	0.4375
	0.479167		0.483333	0.565972
	0.459722		0.400694	0.531944
	0.419444		0.513889	0.54375
	0.481944		0.504861	0.510417
	0.528472		0.526389	0.535417
	0.45		0.511806	0.486111
	0.405556		0.432639	0.538194
	0.445139		0.408333	0.557639
	0.436111		0.390972	0.470833
	0.39375		0.450694	0.513194
	0.481944		0.481944	0.531944
	0.489583		0.493056	0.523611
	0.504167		0.510417	0.540972
	0.520833		0.456944	0.536806
	0.470833		0.413889	0.502083
	0.436111		0.444444	0.522917
	0.501389		0.35	0.533333
	0.408333		0.380556	0.534028
	0.530556		0.390278	0.527778
	0.44375		0.383333	0.55625
	0.454861		0.509028	0.534722
	0.493056		0.49375	0.523611
	0.441667		0.445139	0.55625
	0.4875		0.488194	0.515278
	0.465278		0.532639	0.514583
	0.372917		0.53125	0.553472
	0.422222		0.504167	0.511806
	0.445139		0.4875	0.535417
	0.439583		0.40625	0.472222
	0.449306		0.468056	0.527083
	0.514583		0.529861	0.547917
	0.511111		0.5	0.54375
	0.429861		0.459722	0.5625
	0.444444		0.495833	0.515278
	0.421528		0.438194	0.499306
	0.425694		0.502778	0.538194
	0.427778		0.479861	0.522222
	0.495833		0.440972	0.50625
	0.505556		0.484722	0.536806
	0.469444		0.476389	0.468056
	0.479167		0.538889	0.547917
	0.504167		0.471528	0.563889
	0.445833		0.524306	0.511111
	0.486806		0.486111	0.55625
	0.473611		0.517361	0.563194
	0.466667		0.479861	0.523611
	0.500694		0.491667	0.547222
	0.448611		0.45625	0.56875
	0.470139		0.461806	0.500694
	0.419444		0.403472	0.522917
	0.490972		0.493056	0.529861
	0.513889		0.502778	0.532639
	0.543056		0.463889	0.545139
	0.48125		0.5	0.545139
	0.48125		0.511806	0.504861
	0.495139		0.490972	0.551389
	0.436806		0.496528	0.526389
	0.444444		0.458333	0.543056
	0.423611		0.486111	0.5375
	0.427778		0.493056	0.530556
	0.505556		0.509028	0.561111
	0.457639		0.490972	0.542361
	0.5125		0.505556	0.528472
	0.429861		0.473611	0.530556
	0.509028		0.504861	0.492361
	0.451389		0.494444	0.547917
	0.46875		0.430556	0.531944
	0.484028		0.4625	0.508333
	0.478472		0.414583	0.507639
	0.4625		0.460417	0.524306
	0.500694		0.49375	0.538889
	0.490278		0.491667	0.559028
	0.486111		0.502778	0.536111
	0.450694		0.484028	0.540972
	0.432639		0.530556	0.547222
	0.477778		0.452778	0.539583
	0.479167		0.485417	0.5375
	0.440278		0.475	0.542361
	0.445833		0.467361	0.513194
	0.40625		0.390972
	0.510417		0.497222
	0.451389		0.463889
	0.488194		0.541667
	0.479167		0.50625
	0.472917		0.473611
	0.472917		0.486806
	0.447917		0.481944
	0.497917		0.502083
	0.416667		0.49375
	0.401389		0.439583
	0.484028		0.514583
	0.473611		0.519444
	0.458333		0.511111
	0.477083		0.497917
	0.501389		0.49375
	0.504167		0.501389
	0.45625		0.500694
	0.448611		0.490972
	0.483333		0.459028
	0.480556		0.44375
	0.430556		0.48125
	0.434028		0.525
	0.515972		0.478472
	0.380556		0.430556
	0.430556		0.470833
	0.415972		0.4625
	0.468056		0.420833
	0.420139		0.455556
	0.492361		0.406944
	0.438889		0.350694
	0.398611		0.4875
	0.514583		0.531944
	0.527778		0.482639
	0.525694		0.477778
	0.45625		0.507639
	0.422917		0.479861
	0.444444		0.530556
	0.488889		0.475694
	0.434722		0.420833
	0.410417		0.418056
	0.469444		0.495833
	0.520139		0.5125
	0.389583		0.502778
	0.535417		0.452083
	0.471528		0.524306
	0.50625		0.50625
	0.507639		0.502083
	0.536806		0.428472
	0.504861		0.480556
	0.454861		0.457639
	0.465278		0.451389
	0.442361		0.498611
	0.468056		0.502778
	0.475		0.486806
	0.481944		0.484028
	0.519444		0.445833
	0.471528		0.528472
	0.405556		0.45625
	0.485417		0.459028
	0.475694		0.3375
	0.498611		0.496528
	0.490278		0.511806
	0.511806		0.452083
	0.516667		0.432639
	0.472222		0.482639
	0.515972		0.421528
	0.406944		0.439583
	0.510417		0.464583
	0.517361		0.450694
	0.402778		0.480556
	0.503472		0.539583
	0.463194		0.491667
	0.486111		0.4625
	0.515972		0.479167
	0.510417		0.490278
	0.488194		0.442361
	0.504861		0.4625
	0.496528		0.43125
	0.541667		0.335417
	0.503472		0.401389
	0.4625		0.427083
	0.495833		0.44375
	0.4875		0.492361
	0.499306		0.442361
	0.504167		0.49375
	0.369444		0.498611
	0.4		0.433333
	0.420139		0.504167
	0.424306		0.475694
	0.427083		0.490972
	0.509722		0.506944
	0.493056		0.501389
	0.513194		0.506944
	0.454861		0.515278
	0.464583		0.493056
	0.48125		0.454167
	0.4875		0.450694
	0.470833		0.546528
	0.485417		0.461806
	0.43125		0.553472
	0.509722		0.527083
	0.469444		0.477778
	0.517361		0.474306
	0.449306		0.191667
	0.434722		0.461806
	0.369444		0.430556
	0.477083		0.495833
	0.470833		0.446528
	0.488194		0.461111
	0.440278		0.575
	0.522222		0.530556
	0.529167		0.441667
	0.5		0.486806
	0.459028		0.486806
	0.501389		0.465972
	0.513194		0.45625
	0.534722		0.419444
	0.407639		0.494444
	0.484028		0.431944
	0.447917		0.531944
	0.444444		0.488194
	0.480556		0.435417
	0.415278		0.511806
	0.468056		0.497222
	0.4375		0.484722
	0.464583		0.489583
	0.473611		0.513889
	0.444444		0.486806
	0.464583		0.538889
	0.397917		0.509722
	0.529861		0.383333
	0.425		0.421528
	0.540972		0.44375
	0.500694		0.429167
	0.431944		0.490972
	0.432639		0.417361
	0.44375		0.338194
	0.375		0.482639
	0.428472		0.403472
	0.440972		0.431944
	0.515278
	0.477778
	0.495833
	0.538889
	0.520139
	0.428472
	0.465278
	0.395833
	0.419444
	0.439583
	0.497917
	0.534722
	0.49375
	0.488194
	0.465278
	0.479861
	0.501389
	0.444444
	0.461806
	0.498611
	0.402778
	0.475
	0.506944
	0.447222
	0.483333
	0.521528
	0.422222
	0.447917
	0.431944
	0.390278

## Sheet: Fig1 H
nurse cable density (cable/µm2)
wild type	frl59		mat-tubG4, frl59/frl59	FRL-Flag/+; mat-tubG4, frl59/frl59
0.230738	0.06555		0.0602548	0.288033
0.252696	0.05924		0.0568974	0.302245
0.2455	0.0452468		0.0645321	0.296374
0.3997	0.0362		0.0729843	0.312476
0.336	0.0486767		0.0435843
0.2316	0.0619043		0.0409221
0.44009	0.0542929
0.2752	0.1051
0.48013	0.035155
0.418844	0.0481129

## Sheet: Fig1 I
oocyte cable density (cable/µm2)
wild type	frl59		mat-tubG4, frl59/frl59	FRL-Flag/+; mat-tubG4, frl59/frl59
0.212	0.237852		0.223765	0.30406
0.40367	0.0515284		0.310032	0.414567
0.358269	0.202939		0.301304	0.182552
0.381772	0.37374		0.337496	0.239581
0.378486	0.309493		0.355953
	0.271215		0.294578
			0.228285
			0.22834
			0.27752
