# Supplementary material for: Spatially distinct FRL and Ena dependent actin networks coordinate nuclear positioning in Drosophila nurse cells
Source: PLoS Genet. 2026 Feb 9;22(2):e1012042. doi: 10.1371/journal.pgen.1012042 (PMC12915960; doi:10.1371/journal.pgen.1012042)
Supplement: S1 Data — (ZIP) [file pgen.1012042.s011.zip › Source data/Fig3_Source Data.xlsx]

## Sheet: Fig3 G
egg length (mm)
mat-tubG4, frl59/frl59	FHOS RNAi/+; mat-tubG4, frl59/frl59	mat-tubG4, frl59/ frl59, Form3 RNAi	mat-tubG4, frl59/ frl59, Dia RNAi	mat-tubG4, frl59/ frl59, Capu RNAi	mat-tubG4, frl59/ frl59, DAAM RNAi
0.511111	0.434722	0.484028	0.519444	0.432639	0.436806
0.486111	0.4375	0.373611	0.486806	0.479167	0.480556
0.495139	0.450694	0.451389	0.370833	0.366667	0.478472
0.484028	0.445833	0.383333	0.492361	0.416667	0.438194
0.433333	0.50625	0.467361	0.515972	0.515972	0.459722
0.500694	0.469444	0.420833	0.389583	0.443056	0.495139
0.472917	0.530556	0.522222	0.460417	0.428472	0.484722
0.500694	0.3875	0.501389	0.495139	0.368056	0.464583
0.530556	0.416667	0.446528	0.524306	0.353472	0.451389
0.486111	0.465278	0.409028	0.45	0.388889	0.400694
0.473611	0.375	0.549306	0.477083	0.4375	0.342361
0.447917	0.498611	0.488194	0.419444	0.397222	0.457639
0.507639	0.488889	0.354167	0.5	0.472917	0.397917
0.515278	0.435417	0.376389	0.390972	0.425	0.385417
0.520139	0.445139	0.372222	0.379167	0.377778	0.429167
0.456944	0.466667	0.493056	0.489583	0.346528	0.435417
0.511806	0.399306	0.538194	0.49375	0.461806	0.488889
0.511111	0.497917	0.519444	0.438889	0.35625	0.434028
0.423611	0.463889	0.509722	0.360417	0.380556	0.5125
0.513194	0.478472	0.448611	0.385417	0.330556	0.464583
0.515972	0.447917	0.375	0.425694	0.429861	0.415278
0.497222	0.468056	0.430556	0.4375	0.411111	0.417361
0.468056	0.382639	0.478472	0.498611	0.433333	0.413889
0.477778	0.490278	0.414583	0.48125	0.498611	0.402778
0.504861	0.479167	0.442361	0.502083	0.491667	0.484028
0.481944	0.435417	0.409722	0.450694	0.541667	0.344444
0.414583	0.407639	0.377083	0.415278	0.498611	0.372222
0.473611	0.41875	0.447222	0.475694	0.488194	0.450694
0.4625	0.354167	0.376389	0.352083	0.354861	0.396528
0.469444	0.451389	0.44375	0.534028	0.361806	0.465972
0.516667	0.45	0.485417	0.486111	0.442361	0.390278
0.479167	0.449306	0.50625	0.4125	0.430556	0.390972
0.481944	0.420833	0.477083	0.463889	0.480556	0.397222
0.447917	0.511806	0.475694	0.469444	0.482639	0.428472
0.454167	0.465972	0.439583	0.520833	0.484028	0.398611
0.48125	0.403472	0.417361	0.5	0.407639	0.452083
0.485417	0.413889	0.391667	0.509028	0.486111	0.449306
0.488889	0.463889	0.409722	0.475694	0.416667	0.421528
0.515972	0.496528	0.522222	0.449306	0.497917	0.454167
0.494444	0.501389	0.470833	0.474306	0.405556	0.440278
0.376389	0.466667	0.438194	0.451389	0.461111	0.385417
0.5125	0.532639	0.446528	0.459028	0.438889	0.375
0.461111	0.511806	0.520139	0.478472	0.38125	0.370139
0.434028	0.428472	0.468056	0.440278	0.315278	0.381944
0.520833	0.472917	0.440972	0.513889	0.417361	0.392361
0.481944	0.484028	0.419444	0.51875	0.51875	0.467361
0.557639	0.497222	0.496528	0.463194	0.402778	0.381944
0.442361	0.38125	0.419444	0.461111	0.504861	0.430556
0.524306	0.465278	0.480556	0.486806	0.381944	0.41875
0.514583	0.472222	0.384722	0.513889	0.416667	0.427778
0.495833	0.499306	0.425	0.502083	0.459028	0.386806
0.513194	0.526389	0.39375	0.502778	0.310417	0.429167
0.472222	0.483333	0.527083	0.410417	0.511806	0.425
0.479167	0.495833	0.370833	0.428472	0.48125	0.379861
0.474306	0.461806	0.538889	0.4375	0.457639	0.424306
0.440972	0.403472	0.452778	0.447917	0.377778	0.422222
0.491667	0.408333	0.51875	0.427083	0.486806	0.511806
0.475694	0.510417	0.438194	0.516667	0.41875	0.365972
0.494444	0.432639	0.474306	0.370139	0.381944	0.404861
0.463889	0.493056	0.376389	0.454167	0.430556	0.336111
0.490972	0.465972	0.484028	0.4	0.465972	0.365278
0.477778	0.379167	0.384028	0.445833	0.404167	0.334028
0.470833	0.484722	0.475694	0.388194	0.338194	0.338889
0.490972	0.445833	0.469444	0.475694	0.409028	0.409722
0.452083	0.465278	0.385417	0.438194	0.402778	0.467361
0.499306	0.452083	0.472222	0.455556	0.385417	0.358333
0.475694	0.402778	0.505556	0.477778	0.372917	0.361806
0.526389	0.464583	0.485417	0.356944	0.489583	0.402778
0.51875	0.452083	0.43125	0.472222	0.4375	0.49375
0.503472	0.394444	0.470833	0.4375	0.404167	0.385417
0.430556	0.409028	0.355556	0.484028	0.404167	0.388889
0.494444	0.373611	0.476389	0.488889	0.488194	0.414583
0.496528	0.425	0.458333	0.446528	0.461111	0.413889
0.515972	0.400694	0.474306	0.472917	0.468056	0.418056
0.463194	0.502778	0.421528	0.465972	0.384722	0.346528
0.475	0.36875	0.495139	0.421528	0.429861	0.397222
0.486806	0.515972	0.429861	0.375	0.447917	0.423611
0.509722	0.519444	0.410417	0.495139	0.440278	0.402083
0.496528	0.484722	0.515972	0.436806	0.515278	0.440278
0.420833	0.472222	0.429167	0.421528	0.452778	0.503472
0.502083	0.521528	0.518056	0.454861	0.433333	0.386111
0.44375	0.488889	0.529167	0.446528	0.493056	0.4
0.502778	0.518056	0.443056	0.515278	0.453472	0.358333
0.529167	0.515278	0.390278	0.496528	0.390972	0.390972
0.51875	0.525694	0.495833	0.527778	0.508333	0.372222
0.485417	0.501389	0.529167	0.522222	0.431944	0.410417
0.484722	0.490972	0.461806	0.436111	0.536111	0.356944
0.531944	0.440278	0.429861	0.520833	0.526389	0.40625
0.513194	0.457639	0.473611	0.528472	0.359028	0.484028
0.509028	0.472917	0.45625	0.413194	0.44375	0.493056
0.458333	0.488889	0.406944	0.410417	0.394444	0.472222
0.521528	0.44375	0.402083	0.492361	0.485417	0.482639
0.501389	0.527083	0.49375	0.467361	0.453472	0.39375
0.524306	0.478472	0.480556	0.509722	0.341667	0.397222
0.504167	0.440278	0.372917	0.402083	0.441667	0.421528
0.451389	0.484722	0.386111	0.484722	0.50625	0.380556
0.534722	0.472222	0.509028	0.51875	0.389583	0.397222
0.536111	0.477083	0.498611	0.514583	0.429861	0.388889
0.503472	0.477083	0.523611	0.371528	0.36875	0.372917
0.522222	0.438889	0.423611	0.451389	0.415278	0.406944
0.481944	0.411111	0.442361	0.468056	0.490972	0.429861
0.484028	0.501389	0.495139	0.534028	0.4125	0.410417
0.495833	0.54375	0.396528	0.397222	0.515278	0.3875
0.523611	0.509028	0.497917	0.477083	0.454167	0.425
0.459028	0.51875	0.477083	0.490972	0.488194	0.395833
0.481944	0.478472	0.507639	0.504861	0.428472	0.447917
0.478472	0.454167	0.400694	0.342361	0.457639	0.436806
0.479167	0.515972	0.484028	0.5125	0.40625	0.396528
0.477083	0.470139	0.423611	0.475	0.497222	0.423611
0.509722	0.534028	0.428472	0.484028	0.392361	0.405556
0.555556	0.481944	0.456944	0.416667	0.474306	0.332639
0.509722	0.496528	0.405556	0.511806	0.481944	0.422222
0.477083	0.550694	0.409722	0.490972	0.503472	0.353472
0.504167	0.53125	0.524306	0.503472	0.430556	0.373611
0.438889	0.438889	0.4	0.51875	0.366667	0.375694
0.520833	0.474306	0.433333	0.50625	0.482639	0.354861
0.470833	0.372222	0.441667	0.524306	0.429167	0.40625
0.513194	0.442361	0.448611	0.472222	0.347222	0.465972
0.48125	0.445139	0.439583	0.49375	0.350694	0.409722
0.440278	0.454167	0.520833	0.409722	0.350694	0.438889
0.490972	0.441667	0.404861	0.457639	0.443056	0.3375
0.526389	0.432639	0.528472	0.400694	0.338194	0.430556
0.509722	0.484722	0.459722	0.458333	0.435417	0.429167
0.470833	0.479167	0.4625	0.421528	0.415278	0.363889
0.514583	0.452083	0.415278	0.422917	0.4125	0.395139
0.48125	0.509028	0.482639	0.484028	0.351389	0.413889
0.491667	0.480556	0.458333	0.482639	0.397917	0.423611
0.521528	0.491667	0.446528	0.440278	0.345139	0.39375
0.502083	0.510417	0.410417	0.425694	0.368056	0.388194
0.5375	0.518056	0.506944	0.418056	0.375694	0.460417
0.502083	0.507639	0.477778	0.424306	0.409028	0.435417
0.497222	0.46875	0.442361	0.370833	0.419444	0.417361
0.51875	0.494444	0.409722	0.422222	0.450694	0.400694
0.493056	0.520833	0.420833	0.477083	0.390972	0.356944
0.468056	0.448611	0.4	0.513889	0.434028	0.334722
0.474306	0.484722	0.444444	0.49375	0.468056	0.372222
0.48125	0.50625	0.413889	0.507639	0.3625	0.342361
0.517361	0.479861	0.491667	0.422917	0.415972	0.358333
0.504861	0.441667	0.545139	0.506944	0.353472	0.320139
0.51875	0.493056	0.472917	0.509028	0.414583	0.357639
0.538194	0.421528	0.371528	0.439583	0.4625	0.4125
0.471528	0.452778	0.364583	0.484028	0.378472	0.417361
0.521528	0.44375	0.45625	0.420139	0.379167	0.391667
0.48125	0.472222	0.4875	0.535417	0.449306	0.392361
0.486806	0.515278	0.515278	0.5125	0.325	0.379861
0.5125	0.509028	0.398611	0.43125	0.455556	0.391667
0.526389	0.406944	0.415278	0.411806	0.454167	0.340972
0.509028	0.461111	0.361111	0.484722	0.338889	0.372917
0.502083	0.542361	0.509028	0.472917	0.347222	0.4125
0.502083	0.484722	0.410417	0.442361	0.45625	0.427083
0.510417	0.500694	0.419444	0.469444	0.378472	0.344444
0.486111	0.51875	0.470139	0.397222	0.550694	0.413889
0.425	0.404167	0.495139	0.463194	0.515972	0.395139
0.517361	0.529861	0.444444	0.438194	0.443056	0.368056
0.490972	0.401389	0.461806	0.407639	0.459722	0.471528
0.545833	0.522917	0.539583	0.386806	0.355556	0.379861
0.409028	0.479861	0.497917	0.484028	0.3625	0.318056
0.472917	0.408333	0.509722	0.416667	0.421528	0.395139
0.500694	0.509722	0.502778	0.4375	0.370139	0.379861
0.522222	0.394444	0.426389	0.504167	0.390972	0.372917
0.495139	0.482639	0.365278	0.414583	0.388194	0.402778
0.450694	0.48125	0.415972	0.483333	0.477083	0.41875
0.492361	0.49375	0.414583	0.345139	0.443056	0.36875
0.501389	0.484028	0.353472	0.513889	0.497917	0.513194
0.5	0.532639	0.428472	0.402083	0.343056	0.351389
0.429167	0.429167	0.474306	0.391667	0.454167	0.453472
0.469444	0.413194	0.420833	0.385417	0.382639	0.445833
0.527778	0.45625	0.507639	0.498611	0.351389	0.375
0.454167	0.400694	0.404167	0.41875	0.454861	0.398611
0.514583	0.490972	0.388889	0.405556	0.413889	0.376389
0.470833	0.470139	0.5	0.529167	0.392361	0.391667
0.465972	0.490972	0.411806	0.452083	0.472917	0.465278
0.468056	0.500694	0.497917	0.452083	0.544444	0.343056
0.51875	0.499306	0.447222	0.444444	0.492361	0.392361
0.490278	0.405556	0.36875	0.500694	0.367361	0.365972
0.463194	0.527083	0.465972	0.470833	0.41875	0.420833
0.504167	0.508333	0.411806	0.49375	0.488889	0.343056
0.477083	0.448611	0.525694	0.366667	0.345833	0.367361
0.517361	0.480556	0.459722	0.390278	0.357639	0.338889
0.529167	0.469444	0.429167	0.481944	0.392361	0.392361
0.472222	0.480556	0.504861	0.35	0.329861	0.361111
0.404861	0.478472	0.4875	0.504861	0.407639	0.459028
0.482639	0.485417	0.484028	0.45	0.34375	0.397222
0.447222	0.458333	0.511806	0.507639	0.436806	0.365278
0.493056	0.477083	0.427083	0.438889	0.389583	0.360417
0.524306	0.434028	0.472917	0.504167	0.358333	0.402083
0.502778	0.444444	0.4625	0.378472	0.373611	0.361806
0.520139	0.475	0.366667	0.533333	0.435417	0.386806
0.486111	0.456944	0.370833	0.484028	0.361111	0.417361
0.411806	0.465972	0.390972	0.39375	0.425694	0.363194
0.509028	0.475	0.336806	0.426389	0.513889	0.41875
0.511111	0.543056	0.423611	0.4375	0.377778	0.43125
0.4375	0.492361	0.475	0.382639	0.415972	0.532639
0.486806	0.493056	0.433333	0.441667	0.385417	0.447222
0.499306	0.484722	0.472222	0.409028	0.352083	0.384028
0.48125	0.464583	0.359028	0.46875	0.380556	0.397917
0.447222	0.426389	0.340972	0.480556	0.547917	0.366667
0.454167	0.414583	0.420833	0.485417	0.345139	0.315278
0.488889	0.48125	0.45625	0.477083	0.364583	0.382639
0.475694	0.433333	0.404861	0.511806	0.394444	0.283333
0.505556	0.509028	0.41875	0.390972	0.474306	0.378472
0.502778	0.447222	0.411806	0.51875	0.379861	0.395139
0.465972	0.509028	0.495833	0.461111	0.332639	0.398611
0.484722	0.520139	0.486806	0.522222	0.444444	0.347222
0.530556	0.496528	0.478472	0.546528	0.438194	0.363194
0.447917	0.498611	0.497222	0.51875	0.389583	0.452778
0.51875	0.428472	0.503472	0.439583	0.488889	0.396528
0.465972	0.410417	0.492361	0.434722	0.428472	0.359028
0.486111	0.520833	0.451389	0.439583	0.488194	0.435417
0.428472	0.448611	0.428472	0.484028	0.469444	0.427778
0.425694	0.508333	0.498611	0.481944	0.359028	0.369444
0.435417	0.4375	0.350694	0.491667	0.471528	0.361111
0.413889	0.471528	0.405556	0.459028	0.474306	0.554167
0.48125	0.450694	0.378472	0.480556	0.305556	0.375694
0.445139	0.501389	0.375	0.4	0.419444	0.375694
0.50625	0.508333	0.384028	0.464583	0.349306	0.420833
0.502778	0.519444	0.440972	0.472917	0.379167	0.515278
0.492361	0.498611	0.385417	0.444444	0.35	0.467361
0.520139	0.496528	0.402083	0.488889	0.366667	0.422917
0.469444	0.473611	0.336806	0.504167	0.426389	0.385417
0.538889	0.515278	0.370833	0.445139	0.442361	0.3375
0.531944	0.481944	0.420139	0.470139	0.373611	0.410417
0.511111	0.490278	0.449306	0.4375	0.338194	0.375
0.456944	0.448611	0.449306	0.495139	0.35	0.345833
0.509722	0.472917	0.482639	0.493056	0.438889	0.440278
0.492361	0.525	0.463194	0.476389	0.371528	0.449306
0.482639	0.431944	0.403472	0.484028	0.423611	0.432639
0.430556	0.433333	0.463194	0.488194	0.390972	0.394444
0.465972	0.441667	0.39375	0.444444	0.361111	0.393056
0.463194	0.509028	0.504861	0.479861	0.411806	0.347917
0.479861	0.509722	0.4375	0.435417	0.329167	0.39375
0.5375	0.513194	0.430556	0.384028	0.345833	0.383333
0.513194	0.495139	0.475694	0.384028	0.350694	0.383333
0.488194	0.494444	0.4625	0.443056	0.335417	0.49375
0.489583	0.438194	0.350694	0.363889	0.419444	0.375694
0.515278	0.45625	0.407639	0.465278	0.486111	0.443056
0.504167	0.484722	0.440278	0.470833	0.517361	0.359722
0.452778	0.49375	0.504167	0.539583	0.356944	0.410417
0.465278	0.41875	0.397917	0.489583	0.411806	0.454167
0.534028	0.429861	0.43125	0.498611	0.479861	0.547917
0.425694	0.486111	0.402083	0.511111	0.416667	0.418056
0.491667	0.414583	0.421528	0.435417	0.435417	0.425694
0.488889	0.515972	0.479167	0.4125	0.442361	0.352778
0.408333	0.491667	0.361111	0.453472	0.378472	0.477083
0.414583	0.467361	0.377778	0.475694	0.402083	0.418056
0.463194	0.452083	0.474306	0.457639	0.396528	0.459722
0.5	0.422222	0.435417	0.481944	0.352778	0.444444
0.459722	0.432639	0.461806	0.461111	0.384028	0.444444
0.490972	0.409722	0.409028	0.303472	0.421528	0.421528
0.518056	0.509028	0.444444	0.441667	0.372917	0.438194
0.38125	0.470833	0.5	0.370833	0.381944	0.33125
0.474306	0.49375	0.4625	0.441667	0.409722	0.365972
0.488889	0.484722	0.464583	0.358333	0.375	0.389583
0.472222	0.405556	0.419444	0.426389	0.459028	0.402778
0.429861	0.463889	0.531944	0.4125	0.463889	0.421528
0.5	0.416667	0.446528	0.454861	0.393056	0.436806
0.500694	0.5	0.390972	0.477083	0.438194	0.402778
0.460417	0.439583	0.368056	0.397917	0.349306	0.485417
0.472917	0.457639	0.511806	0.438194	0.390278	0.504861
0.49375	0.472222	0.540972	0.391667	0.378472	0.383333
0.393056	0.454861	0.393056	0.403472	0.39375	0.395139
0.522222	0.504167	0.430556	0.471528	0.33125	0.420139
0.481944	0.425	0.501389	0.377083	0.342361	0.383333
0.468056	0.453472	0.516667	0.352083	0.36875	0.392361
0.477778	0.426389	0.364583	0.445139	0.311111	0.409722
0.449306	0.509722	0.376389	0.447222	0.315278	0.359722
0.472222	0.463889	0.425694	0.335417	0.320139	0.459028
0.422917	0.493056	0.495139	0.453472	0.340278	0.421528
0.497222	0.419444	0.421528	0.491667	0.366667	0.417361
0.405556	0.427778	0.415278	0.420833	0.486806	0.39375
0.409722	0.370833	0.476389	0.361111	0.400694	0.379861
0.451389	0.407639	0.414583	0.422222	0.445833	0.430556
0.444444	0.498611	0.44375	0.417361	0.41875	0.449306
0.525	0.447917	0.436806	0.377778	0.507639	0.422222
0.509722	0.503472	0.384028	0.466667	0.509722	0.453472
0.461111	0.472917	0.406944	0.417361	0.354167	0.431944
0.499306	0.475	0.426389	0.392361	0.379861	0.363194
0.490278	0.436111	0.376389	0.409722	0.389583	0.35625
0.503472	0.471528	0.367361	0.46875	0.477778	0.377083
0.501389	0.515972	0.395139	0.500694	0.495139	0.527083
0.438194	0.507639	0.38125	0.405556	0.498611	0.479167
0.495139	0.377083	0.529167	0.431944	0.49375	0.440972
0.476389	0.453472	0.370833	0.504167	0.408333
0.505556	0.507639	0.479861	0.421528	0.38125
0.498611	0.477778	0.472222	0.381944	0.477778
0.492361	0.457639	0.392361	0.477778	0.46875
0.442361	0.441667	0.417361	0.448611	0.472222
0.497917	0.519444	0.544444	0.518056	0.396528
0.426389	0.461111	0.359028	0.384028	0.388194
0.488889	0.511806	0.411806	0.526389	0.434028
0.433333	0.465278	0.386111	0.4125	0.536111
0.458333	0.529167	0.40625	0.467361	0.420139
0.484722	0.453472	0.389583	0.502778	0.375
0.514583	0.502778	0.395833	0.490972	0.3875
0.465972	0.508333	0.506944	0.501389	0.361806
0.431944	0.504167	0.51875	0.439583	0.404861
0.480556	0.482639	0.468056	0.413194	0.398611
0.486111	0.53125	0.497917	0.488889	0.482639
0.458333	0.535417	0.411806	0.4375	0.527778
0.464583	0.493056	0.413889	0.488194	0.370833
0.508333	0.43125	0.388889	0.449306	0.46875
0.474306	0.442361	0.413889	0.458333	0.455556
0.48125	0.466667	0.430556	0.448611	0.528472
0.468056	0.434028	0.467361	0.384722	0.388889
0.488194	0.442361	0.511111	0.415972	0.400694
0.495833	0.416667	0.461806	0.384028	0.421528
0.507639	0.525	0.535417	0.498611	0.386111
0.39375	0.446528	0.449306	0.4375	0.379861
0.497222	0.504861	0.490278	0.402083	0.463889
0.485417	0.522222	0.441667	0.472917	0.510417
0.527083	0.472222	0.498611	0.478472	0.472222
0.43125	0.524306	0.4625	0.4375	0.516667
0.490972	0.511111	0.390972	0.4625	0.494444
0.490278	0.449306	0.465972	0.341667	0.475
0.479167	0.500694	0.408333	0.3875	0.378472
0.499306	0.5625	0.397222	0.511806	0.347222
0.511806	0.527778	0.409722	0.477778	0.50625
0.464583	0.470139	0.438194	0.488194	0.468056
0.482639	0.460417	0.481944	0.490972	0.427778
0.488194	0.522917	0.528472	0.488194	0.490972
0.493056	0.483333	0.481944	0.527778	0.398611
0.472222	0.488889	0.401389	0.4625	0.454167
0.38125	0.448611	0.45625	0.371528	0.460417
0.497917	0.430556	0.516667	0.495139	0.486806
0.506944	0.421528	0.540972	0.479167	0.504861
0.481944	0.425694	0.525	0.433333	0.386806
0.509028	0.455556	0.50625	0.395833	0.364583
0.466667	0.415972	0.448611	0.459028	0.425
0.488889	0.501389	0.445833	0.425694	0.449306
0.478472	0.467361	0.509028	0.350694	0.439583
0.502083	0.445139	0.456944	0.448611	0.467361
0.492361	0.372917	0.368056	0.394444	0.445139
0.472917	0.520833	0.481944	0.423611	0.4125
0.459722	0.53125	0.463194	0.51875	0.3875
0.517361	0.395139	0.498611	0.454167	0.386806
0.484722	0.483333	0.406944	0.483333	0.452083
0.500694	0.456944	0.395833	0.407639	0.477083
0.416667	0.363194	0.416667	0.427083	0.356944
0.465278	0.528472	0.504861	0.403472	0.493056
0.5	0.505556	0.542361	0.416667	0.413194
0.467361	0.427778	0.454167	0.480556	0.418056
0.49375	0.486806	0.431944	0.479167	0.381944
0.474306	0.479861	0.376389	0.491667	0.339583
0.495833	0.501389	0.474306	0.416667	0.377778
0.481944	0.447917	0.486111	0.472222	0.317361
0.460417	0.501389	0.497917	0.429167	0.404861
0.48125	0.465278	0.497917	0.4125	0.495139
0.484028	0.5375	0.378472	0.495833	0.534028
0.424306	0.459722	0.480556	0.53125	0.388889
0.414583	0.441667	0.53125	0.369444	0.478472
0.483333	0.495139	0.49375	0.445139	0.490278
0.500694	0.427778	0.475	0.451389	0.493056
0.421528	0.458333	0.465278	0.409722	0.406944
0.477778	0.524306	0.440278	0.43125	0.398611
0.502778	0.478472	0.525694	0.479167	0.347222
0.425	0.435417	0.394444	0.450694	0.430556
0.470833	0.497222	0.484722	0.488194	0.484028
0.344444	0.448611	0.519444	0.497222	0.404167
0.472222	0.485417	0.455556	0.51875	0.51875
0.486806	0.406944	0.411111	0.488889	0.452083
0.511806	0.467361	0.528472	0.524306	0.386111
0.505556	0.411806	0.48125	0.442361	0.445139
0.428472	0.471528	0.359028	0.538194	0.354861
0.454167	0.444444	0.340278	0.404167	0.445833
0.477778	0.492361	0.421528	0.474306	0.429167
0.506944	0.484028	0.440972	0.423611	0.388889
0.463194	0.334722	0.375694	0.436111	0.339583
0.440278	0.465278	0.532639	0.463194	0.365972
0.490278	0.463194	0.5	0.453472	0.332639
0.514583	0.495139	0.478472	0.503472	0.5
0.477778	0.467361	0.465278	0.525694	0.49375
0.407639	0.476389	0.428472	0.397917	0.481944
0.454861	0.446528	0.411111	0.46875	0.504861
0.472917	0.517361	0.5125	0.441667	0.303472
0.511806	0.497917	0.5	0.502778	0.367361
0.44375	0.552083	0.386806	0.445139	0.4125
0.484028	0.472917	0.451389	0.443056	0.505556
0.526389	0.490972	0.4625	0.43125	0.4375
0.511806	0.506944	0.482639	0.400694	0.501389
0.490972	0.411111	0.371528	0.438889	0.520833
0.468056	0.472222	0.404861	0.465278	0.390972
0.500694	0.438194	0.416667	0.458333	0.436111
0.484722	0.486806	0.430556	0.5125	0.402083
0.472222	0.474306	0.533333	0.458333	0.476389
0.472917	0.485417	0.511111	0.467361	0.388889
0.510417	0.48125	0.5	0.500694	0.504861
0.4625	0.428472	0.434028	0.370833	0.410417
0.463889	0.4375	0.407639	0.45	0.414583
0.502083	0.430556	0.500694	0.446528	0.497917
0.495833	0.532639	0.363194	0.374306	0.431944
0.452778	0.464583	0.460417	0.484028	0.451389
0.468056	0.515972	0.495139	0.379861	0.391667
0.525694	0.511806	0.377083	0.468056	0.392361
0.486111	0.395139	0.502778	0.431944	0.416667
0.507639	0.50625	0.509028	0.461111	0.420139
0.502778	0.529167	0.48125	0.485417	0.509028
0.486111	0.429167	0.420833	0.384028	0.507639
0.483333	0.486111	0.476389	0.347222	0.465278
0.486111	0.51875	0.361111	0.380556	0.46875
0.436111	0.488194	0.36875	0.522917	0.446528
0.454167	0.430556	0.513194	0.449306	0.403472
0.509028	0.483333	0.507639	0.372917	0.405556
0.402778	0.449306	0.472917	0.421528	0.419444
0.442361	0.511111	0.398611	0.434028	0.497917
0.502778	0.404861	0.411111	0.386111	0.497917
0.494444	0.464583	0.399306	0.506944	0.327083
0.486806	0.508333	0.409028	0.391667	0.352083
0.454167	0.402778	0.495833	0.413194	0.392361
0.486111	0.467361	0.454861	0.377778	0.526389
0.441667	0.401389	0.451389	0.468056	0.427083
0.504861	0.53125	0.424306	0.392361	0.511806
0.48125	0.525694	0.419444	0.4	0.499306
0.488194	0.479167	0.5	0.4375	0.51875
0.469444	0.4375	0.534722	0.450694	0.403472
0.449306	0.4	0.498611	0.427083	0.444444
0.466667	0.45	0.49375	0.354167	0.465972
0.498611	0.448611	0.503472	0.477083	0.434722
0.491667	0.45625	0.5	0.436806	0.454167
0.488194	0.4875	0.428472	0.396528	0.436806
0.496528	0.495833	0.409722	0.445139	0.459722
0.467361	0.4875	0.399306	0.507639	0.496528
0.513194	0.484028	0.486806	0.461111	0.461806
0.495833	0.525694	0.428472	0.479167	0.441667
0.502083	0.436806	0.378472	0.460417	0.501389
0.486111	0.420139	0.475	0.435417	0.403472
0.452083	0.498611	0.486111	0.477778	0.376389
0.463889	0.421528	0.446528	0.379861	0.377778
0.475694	0.48125	0.429861	0.363889	0.4
0.428472	0.421528	0.506944	0.472222	0.424306
0.471528	0.435417	0.489583	0.44375	0.45625
0.472222	0.477083	0.484028	0.515278	0.470139
0.506944	0.475694	0.459028	0.436806	0.473611
0.488194	0.505556	0.40625	0.513194	0.422917
0.499306	0.420833	0.5	0.485417	0.429167
0.509722	0.452778	0.511806	0.498611	0.414583
0.481944	0.479167	0.468056	0.393056	0.447917
0.477778	0.488194	0.46875	0.463194	0.484722
0.404861	0.438889	0.479861	0.492361	0.510417
0.520139	0.457639	0.415972	0.449306	0.520139
0.475	0.453472	0.465278	0.45625	0.491667
0.45625	0.479861	0.532639	0.460417	0.493056
0.513194	0.322917	0.402083	0.425	0.388194
0.51875	0.4375	0.496528	0.493056	0.380556
0.453472	0.493056	0.403472	0.44375	0.407639
0.479861	0.46875	0.340278	0.459722	0.358333
0.474306	0.45	0.403472	0.400694	0.531944
0.471528	0.518056	0.448611	0.495833	0.417361
0.476389	0.417361	0.475	0.386111	0.449306
0.481944	0.510417	0.372222	0.494444	0.420139
0.468056	0.428472	0.416667	0.470139	0.379167
0.440278	0.529167	0.429167	0.495833	0.428472
0.525694	0.454861	0.502778	0.486806	0.452778
0.511806	0.442361	0.502778	0.450694	0.468056
0.477778	0.479861	0.45625	0.425694	0.433333
0.48125	0.447917	0.48125	0.445833	0.474306
0.475694	0.497222	0.39375	0.470139	0.519444
0.503472	0.497222	0.477083	0.497917	0.438889
0.484028	0.461806	0.360417	0.359722	0.447917
0.477083	0.490278	0.402083	0.400694	0.463889
0.514583	0.470833	0.391667	0.454861	0.417361
0.338194	0.397917	0.500694	0.415972	0.493056
0.495139	0.504167	0.397222	0.439583	0.458333
0.486111	0.478472	0.422222	0.368056	0.417361
0.399306	0.470139	0.452083	0.390972
0.502778	0.51875	0.484722	0.415972
0.496528	0.434722	0.40625	0.45625
0.431944	0.505556	0.433333	0.440972
0.470139	0.478472	0.413889	0.369444
0.504861	0.504167	0.397917	0.375694
0.515972	0.478472	0.472917	0.372917
0.488194	0.499306	0.388889	0.439583
0.501389	0.4625	0.431944	0.428472
0.431944	0.511806	0.403472	0.45
0.45	0.436806	0.479861	0.422222
0.475	0.459028	0.528472	0.492361
0.423611	0.379167	0.39375	0.531944
0.481944	0.46875	0.436111	0.493056
0.48125	0.463194	0.458333	0.467361
0.490972	0.475	0.447917	0.458333
0.51875	0.484722	0.485417	0.422222
0.514583	0.504167	0.407639	0.477083
0.470139	0.509028	0.538194	0.513889
0.463889	0.44375	0.488194	0.516667
0.504167	0.504167	0.404861	0.491667
0.466667	0.375694	0.460417	0.38125
0.472222	0.495833	0.509722	0.406944
0.509722	0.456944	0.459028	0.484028
0.489583	0.522222	0.409028	0.342361
0.497917	0.45	0.422222	0.403472
0.4625	0.477083	0.423611	0.423611
0.447222	0.470139	0.524306	0.490972
0.507639	0.505556	0.347222	0.426389
0.488889	0.529167	0.432639	0.473611
0.470833	0.488194	0.338194	0.358333
0.504167	0.489583	0.372917	0.431944
0.510417	0.472917	0.340972	0.400694
0.51875	0.515278	0.436806	0.389583
0.436806	0.469444	0.427083	0.414583
0.490278	0.4875	0.436111	0.447222
0.461111	0.404167	0.463194	0.498611
0.486111	0.490972	0.514583	0.329167
0.504167	0.5125	0.479861	0.416667
0.475	0.527778	0.402778	0.425694
0.405556	0.416667	0.393056	0.469444
0.491667	0.451389	0.404861	0.447222
0.388889	0.440972	0.469444	0.461806
0.463194	0.499306	0.497917	0.477083
0.354167	0.463889	0.497917	0.504167
0.406944	0.440278	0.436111	0.502083
0.490972	0.496528	0.480556	0.491667
0.493056	0.376389	0.4125	0.4
0.456944	0.538194	0.426389	0.497917
0.497222	0.4375	0.415972	0.4125
0.408333	0.486111	0.4625	0.482639
0.503472	0.509722	0.400694	0.440972
0.450694	0.493056	0.502778	0.497917
0.497222	0.45	0.510417	0.505556
0.474306	0.503472	0.498611	0.4
0.513889	0.373611	0.435417	0.428472
0.473611	0.4875	0.441667	0.357639
0.475694	0.484028	0.45	0.402083
0.486806	0.501389	0.442361	0.36875
0.475694	0.51875	0.525694	0.518056
0.472917	0.476389	0.461111	0.444444
0.484028	0.509028	0.358333	0.471528
0.504861	0.470833	0.460417	0.504861
0.501389	0.528472	0.480556	0.404861
0.432639	0.454167	0.475694	0.477083
0.51875	0.496528	0.409028	0.466667
0.477083	0.511111	0.434028	0.403472
0.45625	0.509028	0.43125	0.472917
0.420833	0.447222	0.39375	0.510417
0.504861	0.438889	0.521528	0.433333
0.497222	0.506944	0.520139	0.396528
0.454861	0.392361	0.392361	0.447222
0.392361	0.416667	0.530556	0.468056
0.440278	0.511806	0.486111	0.482639
0.409722	0.415278	0.411111	0.513194
0.5	0.504167	0.393056	0.4125
0.481944	0.461806	0.3875	0.44375
0.495833	0.495833	0.488889	0.423611
0.424306	0.448611	0.484028	0.455556
0.463194	0.454861	0.338194	0.379861
0.491667	0.536806	0.526389	0.495833
0.479861	0.473611	0.540278	0.372917
0.480556	0.488194	0.5125	0.416667
0.511806	0.398611	0.397222	0.464583
0.5	0.499306	0.406944	0.411111
0.459028	0.486111	0.44375	0.471528
0.465972	0.491667	0.505556	0.482639
0.426389	0.457639	0.427083	0.509028
0.506944	0.445139	0.430556	0.449306
0.479167	0.49375	0.470139	0.391667
0.504861	0.480556	0.454167	0.381944
0.49375	0.496528	0.502083	0.455556
0.46875	0.479861	0.467361	0.352083
0.459028	0.461806	0.450694	0.370139
0.496528	0.531944	0.531944	0.492361
0.500694	0.446528	0.479167	0.532639
0.503472	0.45625	0.429861	0.475
0.497917	0.455556	0.507639	0.401389
0.461806	0.504167	0.498611	0.400694
0.482639	0.413194	0.446528	0.3875
0.467361	0.524306	0.393056	0.417361
0.464583	0.5125	0.396528	0.475
0.465278	0.504167	0.479167	0.490278
0.483333	0.522917	0.43125	0.386111
0.481944	0.465972	0.513889	0.502778
0.484722	0.482639	0.447222	0.520833
0.459722	0.473611	0.396528	0.429861
0.46875	0.397917	0.386806	0.508333
0.489583	0.484028	0.488889	0.495833
0.502778	0.497917	0.420139	0.511806
0.509722	0.49375	0.366667	0.44375
0.408333	0.435417	0.497917	0.490972
0.483333	0.478472	0.463889	0.474306
0.491667	0.475	0.529167	0.441667
0.449306	0.418056	0.401389	0.424306
0.522222	0.503472	0.417361	0.423611
0.509028	0.457639	0.532639	0.522222
0.484722	0.429167	0.434722	0.33125
0.518056	0.459722	0.534028	0.416667
0.498611	0.497917	0.486111	0.420833
0.476389	0.463889	0.49375	0.502778
0.484722	0.438194	0.438194	0.529167
0.490972	0.472222	0.350694	0.521528
0.495833	0.470139	0.451389	0.502083
0.472222	0.489583	0.4875	0.369444
0.485417	0.520833	0.414583	0.494444
0.413889	0.418056	0.510417	0.450694
0.499306	0.455556	0.363194	0.420139
0.425	0.440972	0.504861	0.473611
0.454167	0.482639	0.416667	0.527778
0.465278	0.474306	0.492361	0.447222
0.447222	0.506944	0.43125	0.470139
0.470139	0.429861	0.452778	0.433333
0.501389	0.454861	0.410417	0.485417
0.488889	0.499306	0.470833	0.520833
0.479167	0.525694	0.403472	0.420833
0.480556	0.434028		0.370139
	0.448611		0.424306
	0.455556		0.423611
	0.425		0.372917
	0.525694		0.402778
	0.538889		0.388889
	0.488194		0.397917
	0.464583		0.421528
	0.509722		0.444444
	0.499306		0.484722
	0.459028		0.501389
	0.463194		0.404861
	0.486111		0.375
	0.472222		0.363194
	0.488194		0.386806
	0.474306		0.454167
	0.508333		0.422222
	0.438194		0.349306
	0.477083		0.439583
	0.511111		0.386806
	0.48125		0.422917
	0.449306		0.420139
	0.467361		0.380556
	0.447917		0.45
	0.5		0.488194
	0.488194		0.403472
	0.509028		0.434722
	0.51875		0.409028
	0.49375		0.35625
	0.486111
	0.497917
	0.430556
	0.46875
	0.499306
	0.54375
	0.503472
	0.490972
	0.522917
	0.424306
	0.510417
	0.506944
	0.49375
	0.436806
	0.522222
	0.46875
	0.496528
	0.465278
	0.49375
	0.45
	0.484028
	0.490278
	0.502778
	0.527083
	0.458333
	0.403472
	0.44375
	0.432639
	0.501389
	0.503472
	0.459722
	0.436111
	0.472222
	0.427083
	0.509028
	0.447222
	0.453472
	0.46875
	0.428472
	0.497222
	0.496528
	0.470833
	0.507639
	0.483333
	0.418056
	0.485417
	0.449306
	0.461111
	0.468056
	0.390972
	0.515972
	0.477083
	0.472917
	0.488889
	0.445139
	0.467361
	0.418056
	0.459028
	0.453472
	0.490972
	0.46875
	0.448611
	0.429861
	0.470833
	0.427778
	0.436806
	0.505556
	0.50625
	0.4625
	0.438194
	0.51875
	0.504167
	0.463194
	0.518056
	0.527083
	0.439583
	0.486111
	0.526389
	0.463194
	0.463889
	0.447917
	0.405556
	0.451389
	0.485417
	0.504167
	0.446528
	0.480556
	0.505556
	0.484722
	0.464583
	0.411806
	0.409722
	0.501389
	0.444444
	0.429861
	0.533333
	0.491667
	0.507639
	0.415278
	0.504861
	0.440278
	0.442361
	0.456944
	0.434722
	0.545833
	0.476389
	0.536111
	0.515972
	0.398611
	0.484722
	0.470833
	0.504861
	0.466667
	0.486806

## Sheet: Fig3 H
oocyte cable density (cable/µm2)
mat-tubG4, frl59/frl59	FHOS RNAi/+; mat-tubG4, frl59/frl59	mat-tubG4, frl59/ frl59, Form3 RNAi	mat-tubG4, frl59/ frl59, Dia RNAi	mat-tubG4, frl59/ frl59, Capu RNAi	mat-tubG4, frl59/ frl59, DAAM RNAi
0.223765	0.316561	0.188304	0.186916	0.142953	0.14402
0.310032	0.317376	0.159085	0.157022	0.0866078	0.0888624
0.301304	0.307524	0.111483	0.054163	0.163313	0.158861
0.337496	0.278947	0.148674	0.100039	0.117573	0.15355
0.355953	0.254787	0.131111	0.214521		0.110336
0.294578	0.256011		0.243205		0.0799903
0.228285	0.243913				0.0362761
0.22834					0.0453037
0.27752					0.0104548
