# Supplementary material for: Spatially distinct FRL and Ena dependent actin networks coordinate nuclear positioning in Drosophila nurse cells
Source: PLoS Genet. 2026 Feb 9;22(2):e1012042. doi: 10.1371/journal.pgen.1012042 (PMC12915960; doi:10.1371/journal.pgen.1012042)
Supplement: S1 Data — (ZIP) [file pgen.1012042.s011.zip › Source data/Fig4_Source Data.xlsx]

## Sheet: Fig4 G
egg length (mm)
mat-tubG4/+	Rac1 RNAi/+; mat-tubG4/+	RhoL RNAi/ mat-tubG4/+	RhoA RNAi/ mat-tubG4	Cdc42 RNAi/+; mat-tubG4/+
0.527083	0.58125	0.535417	0.567361	0.361111
0.543056	0.563194	0.541667	0.424306	0.347222
0.538194	0.58125	0.530556	0.482639	0.340278
0.516667	0.586111	0.565972	0.476389	0.333333
0.535417	0.584722	0.552778	0.4125	0.402778
0.554861	0.571528	0.565972	0.4	0.375
0.530556	0.573611	0.55	0.555556	0.361111
0.526389	0.552778	0.579861	0.513889	0.368056
0.513889	0.58125	0.551389	0.524306	0.350694
0.520833	0.550694	0.583333	0.436111	0.340278
0.514583	0.593056	0.538194	0.452083	0.327778
0.520833	0.582639	0.481944	0.4875	0.347222
0.527083	0.585417	0.571528	0.394444	0.368056
0.518056	0.577083	0.522917	0.560417	0.338889
0.541667	0.590278	0.522222	0.571528	0.395833
0.538889	0.56875	0.523611	0.453472	0.326389
0.539583	0.584028	0.560417	0.565972	0.353472
0.535417	0.539583	0.555556	0.472222	0.346528
0.54375	0.565278	0.542361	0.404167	0.298611
0.536111	0.559722	0.546528	0.564583	0.368056
0.515278	0.580556	0.551389	0.434028	0.3375
0.517361	0.55625	0.550694	0.536806	0.361111
0.5375	0.567361	0.552778	0.450694	0.313889
0.518056	0.575	0.561806	0.552083	0.328472
0.525694	0.549306	0.574306	0.370139	0.351389
0.519444	0.585417	0.556944	0.534028	0.368056
0.548611	0.567361	0.533333	0.402778	0.430556
0.529167	0.56875	0.546528	0.545833	0.380556
0.547917	0.555556	0.55625	0.435417	0.354167
0.510417	0.572917	0.547222	0.450694	0.430556
0.527778	0.575	0.55625	0.429861	0.326389
0.525694	0.529861	0.543056	0.454167	0.326389
0.538194	0.549306	0.560417	0.5125	0.381944
0.527083	0.555556	0.540278	0.404167	0.356944
0.556944	0.594444	0.551389	0.333333	0.364583
0.579167	0.582639	0.495833	0.454861	0.350694
0.524306	0.563889	0.579861	0.4375	0.380556
0.554167	0.566667	0.536806	0.58125	0.375
0.548611	0.571528	0.550694	0.585417	0.342361
0.550694	0.580556	0.547222	0.563889	0.357639
0.525694	0.56875	0.55625	0.439583	0.332639
0.527778	0.590972	0.552778	0.561111	0.3625
0.543056	0.590972	0.527778	0.5625	0.330556
0.524306	0.575694	0.560417	0.417361	0.35
0.51875	0.584028	0.527778	0.523611	0.359028
0.522222	0.604861	0.532639	0.576389	0.361111
0.538889	0.560417	0.54375	0.459722	0.350694
0.5625	0.579167	0.555556	0.4875	0.340278
0.5375	0.54375	0.560417	0.541667	0.319444
0.539583	0.570833	0.547222	0.436111	0.352778
0.558333	0.59375	0.571528	0.580556	0.345833
0.528472	0.561111	0.536111	0.5625	0.323611
0.542361	0.563194	0.543056	0.571528	0.381944
0.546528	0.567361	0.560417	0.554861	0.368056
0.515972	0.567361	0.559722	0.445833	0.334028
0.552778	0.585417	0.5375	0.554861	0.359722
0.538889	0.547222	0.559722	0.361111	0.334028
0.56875	0.566667	0.534028	0.367361	0.416667
0.553472	0.581944	0.5375	0.364583	0.333333
0.5375	0.570139	0.543056	0.434722	0.375
0.502083	0.571528	0.5375	0.422917	0.321528
0.533333	0.579861	0.570139	0.470833	0.368056
0.532639	0.567361	0.561806	0.446528	0.361111
0.544444	0.594444	0.53125	0.440278	0.322222
0.525694	0.563194	0.5625	0.496528	0.395833
0.530556	0.557639	0.535417	0.503472	0.354167
0.524306	0.581944	0.551389	0.446528	0.35
0.5375	0.570139	0.546528	0.497222	0.3625
0.533333	0.563194	0.5375	0.579861	0.340278
0.531944	0.577083	0.5375	0.426389	0.443056
0.565278	0.570833	0.554861	0.584028	0.424306
0.517361	0.565278	0.55625	0.563194	0.413889
0.5625	0.557639	0.551389	0.592361	0.344444
0.555556	0.581944	0.559722	0.570139	0.381944
0.54375	0.583333	0.56875	0.453472	0.336111
0.540278	0.561806	0.5375	0.396528	0.361806
0.527778	0.565278	0.547917	0.575	0.368056
0.523611	0.590972	0.55625	0.560417	0.39375
0.520833	0.554861	0.561111	0.498611	0.379167
0.525694	0.579167	0.579861	0.472222	0.395833
0.530556	0.590278	0.551389	0.497222	0.373611
0.556944	0.593056	0.555556	0.477083	0.386806
0.557639	0.565972	0.522917	0.329167	0.375694
0.536806	0.586111	0.556944	0.560417	0.375
0.545139	0.583333	0.546528	0.440972	0.388889
0.529167	0.58125	0.5375	0.568056	0.344444
0.545139	0.598611	0.547222	0.563194	0.333333
0.542361	0.563194	0.532639	0.435417	0.340278
0.566667	0.572222	0.534028	0.478472	0.388889
0.53125	0.579167	0.547222	0.576389	0.361111
0.528472	0.553472	0.551389	0.579861	0.390278
0.530556	0.577083	0.5375	0.583333	0.368056
0.518056	0.567361	0.553472	0.46875	0.368056
0.527083	0.5875	0.554167	0.459722	0.420833
0.541667	0.591667	0.541667	0.483333	0.375
0.553472	0.603472	0.561111	0.578472	0.49375
0.559028	0.559028	0.535417	0.441667	0.375
0.545833	0.604861	0.548611	0.588194	0.361111
0.548611	0.573611	0.553472	0.559722	0.375
0.540972	0.561806	0.540278	0.585417	0.375
0.527778	0.5875	0.486806	0.470139	0.375
0.560417	0.571528	0.561111	0.386111	0.319444
0.533333	0.589583	0.554861	0.570139	0.397222
0.550694	0.561806	0.560417	0.575694	0.354167
0.520833	0.5875	0.560417	0.593056	0.342361
0.519444	0.563194	0.55625	0.582639	0.403472
0.547917	0.582639	0.548611	0.429167	0.376389
0.554167	0.595833	0.561111	0.429167	0.381944
0.518056	0.589583	0.559722	0.588194	0.395833
0.538889	0.559722	0.56875	0.598611	0.345833
0.544444	0.565972	0.555556	0.488194	0.35625
0.590972	0.578472	0.546528	0.570139	0.398611
0.536111	0.593056	0.561111	0.578472	0.351389
0.529861	0.583333	0.481944	0.425694	0.382639
0.550694	0.590278	0.5375	0.4125	0.358333
0.557639	0.581944	0.5375	0.421528	0.355556
0.530556	0.569444	0.545833	0.527083	0.344444
0.554861	0.586111	0.547222	0.569444	0.382639
0.538889	0.594444	0.549306	0.458333	0.363889
0.544444	0.602778	0.534028	0.510417	0.381944
0.581944	0.59375	0.536806	0.525694	0.409722
0.531944	0.598611	0.529861	0.593056	0.410417
0.510417	0.60625	0.55625	0.561111	0.423611
0.536111	0.572917	0.576389	0.411806	0.3375
0.544444	0.56875	0.547222	0.556944	0.386806
0.527083	0.597917	0.538889	0.56875	0.379861
0.522917	0.579861	0.538194	0.509028	0.427778
0.525	0.56875	0.55625	0.570833	0.374306
0.53125	0.579167	0.549306	0.484722	0.3375
0.53125	0.557639	0.544444	0.488889	0.326389
0.545139	0.568056	0.541667	0.528472	0.372222
0.55625	0.602083	0.554861	0.461806	0.41875
0.522917	0.571528	0.554861	0.572917	0.415278
0.545833	0.597917	0.547222	0.509722	0.365278
0.522917	0.594444	0.563194	0.573611	0.339583
0.531944	0.572917	0.567361	0.573611	0.381944
0.55	0.575	0.552083	0.577778	0.393056
0.534722	0.577778	0.569444	0.571528	0.3625
0.541667	0.586111	0.538194	0.568056	0.371528
0.540972	0.596528	0.557639	0.543056	0.375
0.5625	0.560417	0.565278	0.579861	0.355556
0.534722	0.582639	0.550694	0.576389	0.4
0.515278	0.579861	0.545139	0.569444	0.361111
0.529167	0.602083	0.546528	0.46875	0.381944
0.515278	0.59375	0.547222	0.439583	0.367361
0.510417	0.608333	0.547222	0.564583	0.375
0.533333	0.5875	0.565972	0.574306	0.395833
0.549306	0.577778	0.51875	0.464583	0.375
0.527083	0.549306	0.555556	0.490972	0.326389
0.551389	0.572222	0.545833	0.552778	0.375
0.529167	0.565972	0.538194	0.589583	0.353472
0.529167	0.552083	0.532639	0.569444	0.372917
0.542361	0.579167	0.553472	0.58125	0.361111
0.548611	0.573611	0.564583	0.583333	0.354167
0.53125	0.576389	0.557639	0.55625	0.381944
0.53125	0.570833	0.534722	0.532639	0.368056
0.527778	0.576389	0.552083	0.468056	0.361111
0.53125	0.565278	0.552083	0.443056	0.381944
0.541667	0.542361	0.543056	0.565972	0.368056
0.559028	0.538889	0.569444	0.575	0.347222
0.552778	0.588889	0.545139	0.569444	0.420139
0.521528	0.573611	0.540972	0.488889	0.340278
0.542361	0.571528	0.546528	0.478472	0.375
0.54375	0.55625	0.527778	0.494444	0.388889
0.544444	0.567361	0.552083	0.579167	0.347222
0.520139	0.592361	0.556944	0.427083	0.350694
0.538889	0.540278	0.528472	0.584028	0.381944
0.548611	0.573611	0.565278	0.55625	0.336111
0.540278	0.555556	0.536111	0.45625	0.388889
0.540278	0.557639	0.558333	0.4875	0.359028
0.530556	0.56875	0.552778	0.440278	0.3625
0.530556	0.567361	0.542361	0.577778	0.395833
0.547917	0.552778	0.536806	0.576389	0.354167
0.554167	0.55	0.540278	0.422222	0.356944
0.519444	0.577083	0.536806	0.513889	0.350694
0.558333	0.58125	0.556944	0.584722	0.330556
0.577083	0.575694	0.515972	0.54375	0.326389
0.521528	0.563194	0.545833	0.588194	0.35
0.536806	0.554861	0.409722	0.565972	0.340278
0.530556	0.551389	0.510417	0.586111	0.451389
0.53125	0.594444	0.5375	0.578472	0.553472
0.540278	0.565278	0.525	0.467361	0.38125
0.508333	0.56875	0.538889	0.416667	0.38125
0.51875	0.580556	0.567361	0.467361	0.402778
0.549306	0.575694	0.527778	0.566667	0.36875
0.552778	0.579167	0.549306	0.406944	0.375
0.529861	0.552083	0.545833	0.598611	0.386806
0.535417	0.580556	0.538194	0.417361	0.361111
0.551389	0.574306	0.572222	0.580556	0.369444
0.549306	0.538194	0.549306	0.592361	0.381944
0.529861	0.574306	0.552083	0.591667	0.402778
0.551389	0.588889	0.532639	0.575694	0.402778
0.540972	0.571528	0.560417	0.528472	0.357639
0.555556	0.590972	0.552083	0.545833	0.368056
0.5125	0.540278	0.55	0.563889	0.368056
0.529861	0.591667	0.564583	0.554167	0.400694
0.508333	0.567361	0.544444	0.484028	0.347222
0.548611	0.595833	0.538194	0.570833	0.381944
0.53125	0.559722	0.536111	0.53125	0.361111
0.539583	0.554861	0.556944	0.45625	0.35625
0.549306				0.354861
0.540972				0.354861
0.53125				0.361111
0.515972				0.363194
0.5375				0.347917
0.517361				0.329167
0.536806				0.368056
0.519444				0.363194
0.5375				0.361111
0.538194				0.375
0.538194				0.347222
0.527778				0.404861
0.541667				0.354167
0.521528				0.375
0.507639				0.368056
0.530556				0.409722
0.527778				0.368056
0.531944				0.361111
0.523611				0.340278
0.534722				0.365972
0.548611				0.408333
0.531944				0.343056
0.540972				0.377778
0.541667				0.407639
0.5375				0.327778
0.526389				0.332639
0.538889				0.375694
0.513194				0.368056
0.552778				0.366667
0.526389				0.381944
0.545139				0.345833
0.573611				0.398611
0.517361				0.363889
0.518056				0.378472
0.542361				0.409722
0.543056				0.354861
0.545139				0.381944
0.550694				0.355556
0.545833				0.361111
0.536111				0.324306
0.536806				0.361806
0.525				0.390278
0.532639				0.39375
0.507639				0.358333
0.545139				0.373611
0.547917				0.385417
0.540972				0.349306
0.520833				0.361806
0.546528				0.322917
0.529167				0.375
0.549306				0.402778
0.509722				0.341667
0.515972				0.377083
0.561806				0.368056
0.544444				0.34375
0.51875				0.367361
0.527778				0.326389
0.564583				0.334028
0.527778				0.36875
0.55625
0.529167
0.514583
0.540972
0.550694
0.556944
0.546528
0.539583
0.525
0.542361
0.542361
0.556944
0.548611
0.502778
0.54375
0.530556
0.5375
0.526389

## Sheet: Fig4 H
nurse cable density (cable/µm2)
mat-tubG4/+	Cdc42 RNAi/+; mat-tubG4/+
0.49892	0.019546
0.29884	0.010158
0.409079	0.016724
0.439638	0.011777
0.385606	0.003202
0.418105	0.025694
0.390361	0.007406

## Sheet: Fig4 I
oocyte cable density (cable/µm2)
mat-tubG4/+	Cdc42 RNAi/+; mat-tubG4/+
0.654542	0.119421
0.595246	0.079176
0.38722	0.051519
0.311778	0.093519
0.508965

## Sheet: Fig4 J
egg length (mm)
frl59/+	Cdc422/Cdc422	Cdc422/Cdc422; frl59/+
0.5	0.501389	0.470139
0.515972	0.497917	0.470139
0.502083	0.497917	0.470139
0.516667	0.520139	0.488889
0.51875	0.484722	0.485417
0.516667	0.486806	0.479861
0.522222	0.48125	0.493056
0.404861	0.514583	0.48125
0.504167	0.49375	0.495833
0.511111	0.509722	0.436111
0.523611	0.506944	0.447917
0.5125	0.513889	0.496528
0.528472	0.486806	0.509722
0.520833	0.481944	0.477778
0.495833	0.525694	0.486806
0.520833	0.49375	0.479167
0.517361	0.507639	0.404861
0.504861	0.477083	0.486806
0.507639	0.481944	0.480556
0.483333	0.502083	0.495833
0.504167	0.504861	0.489583
0.51875	0.48125	0.476389
0.51875	0.49375	0.491667
0.519444	0.481944	0.484722
0.519444	0.4875	0.48125
0.504861	0.495139	0.460417
0.489583	0.519444	0.442361
0.528472	0.491667	0.450694
0.502778	0.496528	0.463194
0.509722	0.495833	0.475694
0.507639	0.505556	0.481944
0.520139	0.5	0.460417
0.522917	0.484722	0.474306
0.506944	0.488194	0.508333
0.488194	0.509722	0.444444
0.521528	0.475	0.454861
0.513194	0.504167	0.453472
0.513194	0.4875	0.472222
0.489583	0.493056	0.450694
0.506944	0.477083	0.486806
0.527083	0.517361	0.509722
0.519444	0.511806	0.479167
0.513889	0.49375	0.481944
0.504167	0.502083	0.460417
0.516667	0.518056	0.494444
0.509028	0.511806	0.509722
0.511806	0.479167	0.444444
0.501389	0.501389	0.497917
0.520833	0.50625	0.472917
0.511111	0.511806	0.467361
0.506944	0.465278	0.470139
0.4875	0.529861	0.457639
0.528472	0.524306	0.470139
0.522222	0.481944	0.5
0.527778	0.513194	0.48125
0.546528	0.486111	0.521528
0.517361	0.499306	0.455556
0.499306	0.5	0.483333
0.511111	0.502778	0.488194
0.50625	0.467361	0.483333
0.5125	0.514583	0.490972
0.511806	0.488889	0.477083
0.500694	0.508333	0.477778
0.50625	0.516667	0.482639
0.517361	0.495833	0.495833
0.497222	0.493056	0.473611
0.502778	0.488889	0.501389
0.503472	0.482639	0.504861
0.497917	0.494444	0.441667
0.521528	0.471528	0.441667
0.513889	0.513889	0.481944
0.493056	0.508333	0.470139
0.529167	0.524306	0.477083
0.500694	0.49375	0.465278
0.514583	0.513889	0.51875
0.509028	0.490972	0.491667
0.50625	0.5	0.475
0.498611	0.477083	0.500694
0.522222	0.476389	0.484722
0.513194	0.475694	0.484722
0.504861	0.492361	0.477778
0.495139	0.509028	0.455556
0.511806	0.4875	0.469444
0.51875	0.481944	0.506944
0.509028	0.501389	0.515972
0.517361	0.501389	0.465972
0.519444	0.481944	0.45625
0.511806	0.481944	0.475
0.534722	0.4875	0.509722
0.530556	0.511111	0.484028
0.509722	0.497917	0.479167
0.505556	0.488194	0.509722
0.513889	0.516667	0.470139
0.525	0.486111	0.465278
0.454167	0.505556	0.479861
0.511806	0.489583	0.448611
0.491667	0.482639	0.488889
0.491667	0.495139	0.496528
0.513194	0.479861	0.461111
0.498611	0.4875	0.48125
0.515972	0.529167	0.46875
0.509028	0.495139	0.503472
0.488194	0.527083	0.481944
0.5125	0.489583	0.5
0.505556	0.490278	0.486806
0.517361	0.511111	0.486806
0.511806	0.511806	0.484722
0.493056	0.509722	0.480556
0.5125	0.475694	0.479167
0.511806	0.495139	0.475694
0.509028	0.528472	0.474306
0.516667	0.4875	0.477778
0.50625	0.486111	0.492361
0.502083	0.516667	0.484028
0.51875	0.480556	0.48125
0.502778	0.472222	0.458333
0.522917	0.495139	0.445139
0.506944	0.498611	0.475694
0.521528	0.509722	0.470139
0.51875	0.500694	0.452083
0.513194	0.497917	0.481944
0.511806	0.485417	0.495833
0.506944	0.488194	0.478472
0.50625	0.450694	0.460417
0.499306	0.495833	0.515278
0.51875	0.482639	0.492361
0.505556	0.513194	0.45625
0.519444	0.5	0.48125
0.517361	0.489583	0.469444
0.504167	0.509028	0.459028
0.506944	0.481944	0.438194
0.511806	0.509722	0.486111
0.526389	0.522222	0.449306
0.505556	0.498611	0.472917
0.511111	0.482639	0.463194
0.5	0.490972	0.468056
0.495139	0.497917	0.472917
0.500694	0.495833	0.470139
0.509722	0.493056	0.495139
0.515278	0.509028	0.470139
0.511806	0.524306	0.456944
0.509028	0.502778	0.480556
0.500694	0.45625	0.470833
0.507639	0.496528	0.509722
0.511806	0.5	0.465972
0.510417	0.477083	0.493056
0.506944	0.514583	0.454167
0.5125	0.5	0.472222
0.515278	0.488889	0.471528
0.510417	0.507639	0.484722
0.532639	0.479861	0.480556
0.496528	0.4875	0.490278
0.514583	0.490278	0.489583
0.515972	0.483333	0.485417
0.517361	0.515278	0.421528
0.488889	0.480556	0.492361
0.488194	0.500694	0.479861
0.515278	0.534722	0.474306
0.519444	0.515972	0.465278
0.494444	0.490972	0.49375
0.526389	0.490972	0.477083
0.504861	0.515278	0.495139
0.496528	0.477083	0.479861
0.504861	0.488194	0.465972
0.504167	0.502778	0.465972
0.491667	0.492361	0.491667
0.489583	0.476389	0.459028
0.525694	0.475	0.454861
0.516667	0.495833	0.494444
0.519444	0.521528	0.495833
0.5	0.490972	0.48125
0.51875	0.497222	0.504861
0.5	0.484722	0.490278
0.519444	0.467361	0.469444
0.529167	0.44375	0.465972
0.49375	0.475	0.479861
0.482639	0.502083	0.490972
0.504167	0.481944	0.465278
0.496528	0.509722	0.504861
0.499306	0.481944	0.495833
0.543056	0.5	0.476389
0.515972	0.505556	0.509722
0.5	0.506944	0.479167
0.5125	0.503472	0.468056
0.521528	0.504861	0.514583
0.5125	0.486806	0.427083
0.527778	0.490972	0.501389
0.511111	0.501389	0.472222
0.490972	0.481944	0.470139
0.515278	0.480556	0.489583
0.522222	0.502083	0.483333
0.525	0.50625	0.502778
0.520833	0.486111	0.46875
0.511806	0.477083	0.472222
0.509722	0.500694	0.484722
0.495833	0.511111	0.466667
0.510417	0.488889	0.465972
0.504861	0.493056	0.481944
0.502083	0.488889	0.484722
0.509028	0.480556	0.510417
0.5125	0.502778	0.4625
0.522917	0.491667	0.472222
0.479167	0.446528	0.45625
0.50625	0.492361	0.484028
0.494444	0.488194	0.460417
0.504861	0.484722	0.48125
0.514583	0.509722	0.488889
0.522917	0.481944	0.458333
0.520139	0.506944	0.467361
0.529861	0.497222	0.504861
0.510417	0.5125	0.486806
0.513889	0.493056	0.474306
0.503472	0.481944	0.484722
0.51875	0.488889	0.479861
0.519444	0.5	0.468056
0.504861	0.473611	0.480556
0.506944	0.488889	0.445139
0.532639	0.479167	0.448611
0.502083	0.477083	0.477083
0.524306	0.48125	0.484028
0.511111	0.4875	0.502083
0.495139	0.48125	0.473611
0.500694	0.509028	0.491667
0.529167	0.49375	0.452778
0.520833	0.5	0.446528
0.490972	0.507639	0.472222
0.524306	0.50625	0.449306
0.521528	0.509722	0.479861
0.516667	0.48125	0.475
0.511111	0.48125	0.478472
0.513194	0.467361	0.470833
0.513194	0.459722	0.478472
0.502778	0.506944	0.479861
0.539583	0.497222	0.5
0.502778	0.489583	0.465278
0.510417	0.5	0.479861
0.513194	0.484028	0.50625
0.500694	0.513194	0.463889
0.492361	0.470139	0.447222
0.510417	0.515972	0.485417
0.490278	0.486111	0.504861
0.507639	0.483333	0.494444
0.509028	0.499306	0.467361
0.5	0.513889	0.454167
0.51875	0.526389	0.45625
0.5125	0.479167	0.453472
0.5	0.514583	0.473611
0.509722	0.502083	0.496528
0.516667	0.468056	0.464583
0.514583	0.505556	0.448611
0.534722	0.498611	0.479167
0.5125	0.5	0.408333
0.513194	0.502083	0.484028
0.514583	0.48125	0.516667
0.479861	0.511806	0.491667
0.510417	0.505556	0.484028
0.503472	0.497917	0.530556
0.520139	0.502083	0.490972
0.50625	0.511806	0.449306
0.491667	0.501389	0.446528
0.513889	0.509028	0.472222
0.516667	0.500694	0.469444
0.509722	0.522917	0.478472
0.497917	0.493056	0.467361
0.51875	0.471528	0.489583
0.526389	0.498611	0.477083
0.527083	0.498611	0.479861
0.488194	0.490972	0.424306
0.521528	0.482639	0.452083
0.534028	0.503472	0.479167
0.5	0.494444	0.508333
0.520139	0.495833	0.454167
0.520833	0.501389	0.477083
0.51875	0.484722	0.461111
0.525694	0.479167	0.478472
0.507639	0.495833	0.465972
0.517361	0.491667	0.470139
0.502778	0.509722	0.499306
0.498611	0.510417	0.480556
0.534028	0.485417	0.479167
0.536806	0.490278	0.45625
0.531944	0.523611	0.479167
0.516667	0.497917	0.470833
0.510417	0.523611	0.475
0.497917	0.520833	0.475694
0.529167	0.495139	0.5
0.522222	0.504861	0.429861
0.513889	0.509722	0.471528
0.516667	0.468056	0.467361
0.504167	0.495833	0.483333
0.519444	0.498611	0.44375
0.509028	0.494444	0.474306
0.508333	0.502778	0.490972
0.529861	0.479861	0.470833
0.511806	0.506944	0.477778
0.492361	0.490972	0.467361
0.520833	0.459722	0.455556
0.523611	0.505556	0.465972
0.529167	0.488194	0.501389
0.502778	0.514583	0.467361
0.522917	0.477083	0.475
0.533333	0.489583	0.459722
0.497222	0.486806	0.482639
0.538889	0.447222	0.472222
0.514583	0.538889	0.494444
0.544444	0.474306	0.491667
0.521528	0.477778	0.468056
0.513889	0.507639	0.488194
0.506944	0.493056	0.481944
0.517361	0.5	0.468056
0.522222	0.495139	0.484722
0.544444	0.511806	0.442361
0.53125	0.485417	0.50625
0.501389	0.488889	0.482639
0.520833	0.476389	0.470139
0.525694	0.471528	0.472222
0.517361	0.513889	0.484028
0.526389	0.525694	0.481944
0.527083	0.518056	0.5
0.545139	0.502778	0.479861
0.516667	0.490278	0.489583
0.5125	0.501389	0.5
0.50625	0.502778	0.504861
0.514583	0.494444	0.465278
0.527778	0.473611	0.4875
0.511806	0.525694	0.483333
0.536806	0.49375	0.4625
0.521528	0.483333	0.502083
0.507639	0.500694	0.467361
0.515972	0.484722	0.494444
0.515972	0.477083	0.446528
0.522917	0.498611	0.473611
0.496528	0.51875	0.467361
0.53125	0.490278	0.521528
0.504861	0.515972	0.490278
0.536806	0.500694	0.476389
0.538194	0.505556	0.470139
0.544444	0.486806	0.477778
0.514583	0.486806	0.486111
0.532639	0.484028	0.475694
0.509028	0.509722	0.467361
0.504861	0.501389	0.490278
0.529167	0.479861	0.449306
0.525694	0.504861	0.454861
0.520833	0.5	0.502778
0.536111	0.486111	0.46875
0.528472	0.461111	0.514583
0.534722	0.474306	0.504861
0.469444	0.500694	0.484028
0.532639	0.507639	0.464583
0.511111	0.510417	0.484028
0.511806	0.502083	0.446528
0.5	0.502778	0.500694
0.528472	0.489583	0.471528
0.532639	0.495833	0.488194
0.520833	0.499306	0.468056
0.51875	0.490972	0.458333
0.529861	0.49375	0.5
0.509028	0.49375	0.464583
0.5	0.486806	0.484028
0.526389	0.488889	0.492361
0.495833	0.561806	0.484722
0.522222	0.481944	0.490972
0.521528	0.484722	0.46875
0.529167	0.492361	0.498611
0.54375	0.480556	0.470833
0.523611	0.550694	0.509028
0.515972	0.513889	0.486806
0.532639	0.493056	0.5
0.540278	0.479167	0.530556
0.529861	0.476389	0.465972
0.527778	0.528472	0.482639
0.511806	0.490972	0.474306
0.509722	0.493056	0.490972
0.529861	0.480556	0.495833
0.519444	0.5	0.484028
0.522917	0.510417	0.460417
0.517361	0.501389	0.498611
0.538194	0.495139	0.461806
0.494444	0.472917	0.488194
0.513194	0.484028	0.495833
0.529861	0.493056	0.397917
0.493056	0.508333	0.499306
0.495139	0.477083	0.459028
0.519444	0.502778	0.467361
0.533333	0.502083	0.491667
0.518056	0.495833	0.466667
0.509028	0.5	0.473611
0.521528	0.490972	0.495833
0.51875	0.466667	0.498611
0.528472	0.477778	0.465278
0.516667	0.486806	0.484028
0.51875	0.475694	0.484722
0.516667	0.493056	0.479167
0.488889	0.491667	0.514583
0.509028	0.513889	0.453472
0.541667	0.515278	0.488194
0.516667	0.486111	0.476389
0.516667	0.513194	0.474306
0.532639	0.486806	0.5
0.530556	0.509028	0.472222
0.542361	0.486806	0.523611
0.505556	0.497917	0.45
0.517361	0.5	0.474306
0.528472	0.508333	0.483333
0.53125	0.484028	0.486111
0.544444	0.485417	0.468056
0.502778	0.516667	0.482639
0.505556	0.4875	0.517361
0.534722	0.497917	0.451389
0.534028	0.491667	0.440278
0.50625	0.495139	0.445139
0.549306	0.529167	0.475
0.5125	0.513194	0.497917
0.525694	0.501389	0.488889
0.526389	0.486806	0.472917
0.529167	0.509028	0.459028
0.509722	0.5	0.470833
0.533333	0.464583	0.46875
0.509028	0.524306	0.510417
0.499306	0.523611	0.489583
0.523611	0.458333	0.507639
0.511111	0.49375	0.470139
0.5375	0.490278	0.469444
0.541667	0.509028	0.480556
0.530556	0.534722	0.467361
0.530556	0.513889	0.467361
0.5375	0.506944	0.449306
0.529861	0.496528	0.439583
0.542361	0.492361	0.458333
0.53125	0.483333	0.472222
0.527778	0.490972	0.475
0.490972	0.467361	0.468056
0.509722	0.510417	0.484028
0.51875	0.497917	0.46875
0.520833	0.482639	0.455556
0.525694	0.478472	0.497917
0.528472	0.488889	0.458333
0.534028	0.490972	0.465278
0.535417	0.497222	0.471528
0.520139	0.513889	0.510417
0.524306	0.502778	0.463194
0.530556	0.479167	0.486111
0.549306	0.522222	0.490972
0.5125	0.511806	0.514583
0.538194	0.557639	0.450694
0.527083	0.504861	0.488889
0.553472	0.479861	0.442361
0.523611	0.460417	0.452083
0.538194	0.461111	0.486806
0.547917	0.477778	0.495139
0.555556	0.503472	0.426389
0.516667	0.494444	0.476389
0.522917	0.502083	0.446528
0.5125	0.483333	0.504861
0.524306	0.467361	0.493056
0.515972	0.499306	0.470833
0.517361	0.479861	0.504861
0.503472	0.49375	0.45625
0.5375	0.520139	0.49375
0.496528	0.495139	0.481944
0.499306	0.520833	0.475694
0.513889	0.495139	0.517361
0.518056	0.501389	0.464583
0.516667	0.496528	0.51875
0.526389	0.49375	0.479167
0.496528	0.511111	0.479861
0.519444	0.5	0.475
0.524306	0.514583	0.481944
0.539583	0.495139	0.377778
0.522222	0.513889	0.489583
0.519444	0.478472	0.465278
0.5375	0.497917	0.444444
0.531944	0.477778	0.454167
0.51875	0.474306	0.484722
0.542361	0.482639	0.46875
0.515972	0.489583	0.491667
0.525694	0.495139	0.49375
0.516667	0.472917	0.477083
0.538889	0.504167	0.470139
0.516667	0.497917	0.490278
0.493056	0.495833	0.455556
0.515972	0.497917	0.516667
0.525694	0.502083	0.486806
0.502778	0.492361	0.483333
0.5125	0.482639	0.45625
0.522917	0.505556	0.470833
0.507639	0.492361	0.478472
0.516667	0.493056	0.485417
0.536806	0.501389	0.479167
0.523611	0.514583	0.488194
0.525694	0.496528	0.465278
0.506944	0.479861	0.490972
0.530556	0.491667	0.470139
0.522222	0.478472	0.470139
0.520833	0.502778	0.472917
0.518056	0.495139	0.482639
0.520139	0.492361	0.4875
0.479861	0.5125	0.504167
0.498611	0.494444	0.457639
0.529861	0.495833	0.427778
0.534028	0.514583	0.458333
0.524306	0.49375	0.48125
0.498611	0.484722	0.500694
0.522917	0.472917	0.440972
0.542361	0.511111	0.43125
0.53125	0.490278	0.472917
0.522917	0.500694	0.459028
0.538194	0.491667	0.470139
0.522917	0.479861	0.449306
0.509722	0.509722	0.447222
0.55625	0.493056	0.461111
0.522222	0.493056	0.346528
0.544444	0.51875	0.474306
0.528472	0.482639	0.484028
0.527778	0.508333	0.488889
0.538194	0.550694	0.474306
0.516667	0.502083	0.450694
0.536806	0.486111	0.520833
0.513194	0.501389	0.488889
0.511806	0.486111	0.472222
0.540278	0.496528	0.489583
0.527778	0.488889	0.49375
0.491667	0.49375	0.484028
0.517361	0.522917	0.458333
0.546528	0.501389	0.461111
0.538889	0.48125	0.452778
0.540278	0.475	0.463889
0.530556	0.492361	0.479167
0.530556	0.5125	0.468056
0.529861	0.515972	0.486806
0.525694	0.479861	0.452083
0.550694	0.490972	0.475
0.449306	0.497222	0.503472
0.548611	0.509722	0.439583
0.506944	0.472917	0.502083
0.531944	0.504167	0.51875
0.504167	0.483333	0.413889
0.549306	0.499306	0.513889
0.529167	0.477778	0.453472
0.513194	0.477083	0.449306
0.535417	0.481944	0.488194
0.519444	0.483333	0.45625
0.51875	0.482639	0.430556
0.538194	0.486111	0.46875
0.51875	0.481944	0.461111
0.520833	0.490278	0.478472
0.51875	0.493056	0.488194
0.538194	0.516667	0.474306
0.529861	0.484722	0.461806
0.532639	0.523611	0.472222
0.534028	0.486111	0.467361
0.504861	0.49375	0.470139
0.51875	0.484028	0.463889
0.507639	0.494444	0.468056
0.517361	0.495139	0.481944
0.538194	0.513889	0.479167
0.535417	0.480556	0.476389
0.527083	0.509722	0.455556
0.542361	0.484028	0.455556
0.527083	0.480556	0.461111
0.538194	0.476389	0.490278
0.534028	0.477083	0.444444
0.539583	0.486806	0.468056
0.520833	0.489583	0.484028
0.5375	0.511806	0.450694
0.524306	0.513889	0.490278
0.547222	0.476389	0.463194
0.536111	0.496528	0.45
0.539583	0.50625	0.454167
0.527778	0.472917	0.454861
0.551389	0.472222	0.479167
0.532639	0.494444	0.466667
0.525694	0.583333	0.480556
0.523611	0.454167	0.463194
0.5375	0.498611	0.463194
0.546528	0.499306	0.470833
0.555556	0.492361	0.440972
0.544444	0.493056	0.486111
0.535417	0.474306	0.479167
0.534722	0.490972	0.4625
0.514583	0.509028	0.493056
0.492361	0.490972	0.485417
0.535417	0.531944	0.489583
0.516667	0.49375	0.484722
0.505556	0.479861	0.458333
0.521528	0.486111	0.5125
0.521528	0.50625	0.488889
0.536111	0.493056	0.438194
0.548611	0.491667	0.538194
0.507639	0.495833	0.488194
0.535417	0.496528	0.45625
0.51875	0.498611	0.479861
0.516667	0.490972	0.451389
0.501389	0.452083	0.489583
0.509722	0.504861	0.495139
0.490278	0.495833	0.471528
0.528472	0.504167	0.475694
0.498611	0.484722	0.488889
0.533333	0.504861	0.500694
	0.504167	0.44375
	0.491667	0.444444
	0.5	0.480556
	0.510417	0.473611
	0.484722	0.514583
	0.491667	0.470139
	0.504861	0.465972
	0.530556	0.502778
	0.476389	0.493056
	0.468056	0.488194
	0.475	0.505556
	0.509722	0.452778
	0.470139	0.472222
	0.474306	0.434722
	0.482639	0.472222
	0.502778	0.46875
	0.489583	0.459722
	0.468056	0.463194
	0.488889	0.484028
	0.476389	0.502083
	0.501389	0.474306
	0.498611	0.5
	0.488889	0.464583
	0.492361	0.504861
	0.490972	0.468056
	0.499306	0.454167
	0.521528	0.454167
	0.504167	0.484722
	0.502778	0.5
	0.486111	0.471528
	0.479861	0.470139
	0.490972	0.456944
	0.502083	0.511111
	0.502083	0.461806
	0.482639	0.506944
	0.518056	0.454861
	0.495139	0.488194
	0.495139	0.49375
	0.523611	0.455556
	0.468056	0.478472
	0.481944	0.455556
	0.48125	0.46875
	0.486806	0.477083
	0.502083	0.454861
	0.48125	0.485417
	0.490972	0.488889
	0.468056	0.48125
	0.48125	0.516667
	0.502083	0.490278
	0.492361	0.452083
		0.472222
		0.489583
		0.481944
		0.45625
		0.477083
		0.488889
		0.463194
		0.452083
		0.463194
		0.477083
		0.486111
		0.45625
		0.466667
		0.519444
		0.49375
		0.484722
		0.481944
		0.4875
		0.479167
		0.495139
		0.470139
		0.488194
		0.497222
		0.470833
		0.474306
		0.472917
		0.505556
		0.481944
		0.488889
		0.490972
		0.508333
		0.484722
		0.467361
		0.479167
		0.43125
		0.488889
		0.463889
		0.470139
		0.493056
		0.466667
		0.479167
		0.500694
		0.488194
		0.488194
		0.485417
		0.488889
		0.4375
		0.472222
		0.479167
		0.477083

## Sheet: Fig4 K
nurse cable density (cable/µm2)
frl59/+	Cdc422/Cdc422	Cdc422/Cdc422; frl59/+
0.246841	0.202917	0.0995202
0.289666	0.218724	0.217844
0.246138	0.214979	0.195991
0.235487	0.235356	0.117155
0.321575	0.200051
	0.15093
	0.30063

## Sheet: Fig4 L
oocyte cable density (cable/µm2)
frl59/+	Cdc422/Cdc422	Cdc422/Cdc422; frl59/+
0.225585	0.242239	0.14518
0.268448	0.20721	0.298766
0.465202	0.473697	0.293963
0.380157	0.346999	0.106213
0.26475	0.203995
	0.19691
	0.432784
