# Supplementary material for: Spatially distinct FRL and Ena dependent actin networks coordinate nuclear positioning in Drosophila nurse cells
Source: PLoS Genet. 2026 Feb 9;22(2):e1012042. doi: 10.1371/journal.pgen.1012042 (PMC12915960; doi:10.1371/journal.pgen.1012042)
Supplement: S1 Data — (ZIP) [file pgen.1012042.s011.zip › Source data/Fig5_Source Data.xlsx]

## Sheet: Fig5 R
egg length (mm)
mat-tubG4/+	mat-tubG4/UAS-FP4mito
0.622222	0.385417
0.558333	0.405556
0.558333	0.365278
0.589583	0.366667
0.561111	0.459722
0.579861	0.413194
0.594444	0.422917
0.586111	0.389583
0.577083	0.458333
0.545139	0.385417
0.575694	0.383333
0.581944	0.389583
0.564583	0.347222
0.565972	0.470833
0.563889	0.417361
0.579167	0.371528
0.564583	0.352083
0.570833	0.389583
0.545833	0.425
0.574306	0.400694
0.552083	0.439583
0.574306	0.418056
0.571528	0.501389
0.545139	0.479167
0.542361	0.398611
0.565278	0.334722
0.545833	0.393056
0.551389	0.547222
0.548611	0.397222
0.567361	0.445833
0.579861	0.39375
0.564583	0.429861
0.589583	0.467361
0.615278	0.375
0.552778	0.399306
0.565972	0.422222
0.5875	0.504861
0.571528	0.422222
0.590972	0.357639
0.580556	0.380556
0.586806	0.376389
0.550694	0.425
0.567361	0.384028
0.574306	0.455556
0.586806	0.390278
0.585417	0.470139
0.56875	0.478472
0.554861	0.386806
0.603472	0.421528
0.575694	0.449306
0.556944	0.468056
0.575694	0.339583
0.55	0.425
0.566667	0.463194
0.553472	0.370833
0.564583	0.4125
0.574306	0.388194
0.563194	0.395833
0.560417	0.425694
0.540278	0.381944
0.561806	0.433333
0.573611	0.490972
0.555556	0.380556
0.527083	0.5
0.56875	0.409722
0.550694	0.470833
0.595833	0.454167
0.581944	0.455556
0.5375	0.436111
0.543056	0.434722
0.545139	0.484722
0.554861	0.475694
0.566667	0.461111
0.557639	0.416667
0.542361	0.369444
0.557639	0.4875
0.525694	0.411111
0.538889	0.435417
0.55	0.408333
0.5375	0.379861
0.543056	0.375
0.568056	0.395139
0.533333	0.384722
0.540278	0.421528
0.559028	0.356944
0.584028	0.434722
0.560417	0.389583
0.571528	0.352778
0.54375	0.414583
0.545139	0.409722
0.572222	0.371528
0.550694	0.343056
0.554167	0.385417
0.569444	0.402083
0.54375	0.415278
0.539583	0.441667
0.561111	0.386806
0.560417	0.441667
0.555556	0.378472
0.540972	0.402778
0.561806	0.398611
0.552083	0.418056
0.584028	0.476389
0.560417	0.361806
0.556944	0.4
0.565278	0.397917
0.527083	0.413194
0.540278	0.481944
0.549306	0.425
0.580556	0.451389
0.566667	0.440278
0.561806	0.378472
0.611111	0.477778
0.540972	0.411806
0.565278	0.403472
0.55	0.463889
0.580556	0.379861
0.536111	0.422917
0.527778	0.382639
0.560417	0.402778
0.552083	0.354861
0.563889	0.376389
0.552083	0.379861
0.553472	0.39375
0.569444	0.347222
0.549306	0.389583
0.532639	0.439583
0.58125	0.423611
0.552083	0.372222
0.593056	0.435417
0.563194	0.38125
0.5625	0.329167
0.572917	0.502778
0.569444	0.408333
0.578472	0.470139
0.560417	0.383333
0.539583	0.395139
0.555556	0.495139
0.527778	0.435417
0.555556	0.405556
0.551389	0.405556
0.563889	0.451389
0.567361	0.397917
0.595139	0.414583
0.56875	0.374306
0.565972	0.430556
0.566667	0.395139
0.572917	0.39375
0.543056	0.407639
0.584722	0.413889
0.539583	0.440278
0.553472	0.492361
0.546528	0.467361
0.550694	0.496528
0.558333	0.441667
0.565972	0.481944
0.575694	0.461806
0.555556	0.45625
0.531944	0.44375
0.552083	0.416667
0.564583	0.407639
0.579167	0.490972
0.545139	0.436111
0.555556	0.501389
0.563194	0.411806
0.550694	0.479861
0.538194	0.444444
0.545833	0.523611
0.56875	0.496528
0.575694	0.495833
0.567361	0.440278
0.559722	0.43125
0.5375	0.46875
0.561111	0.486806
0.534722	0.483333
0.560417	0.5
0.550694	0.48125
0.554861	0.468056
0.564583	0.39375
0.555556	0.486806
0.551389	0.474306
0.574306	0.504861
0.578472	0.472222
0.525694	0.470139
0.575	0.472222
0.553472	0.477083
0.572222	0.465278
0.547917	0.477083
0.544444	0.451389
0.574306	0.505556
0.542361	0.51875
0.551389	0.48125
0.570833	0.449306
0.574306	0.435417
0.586806	0.444444
0.538889	0.466667
0.566667	0.463194
0.566667	0.477778
0.575	0.459028
0.555556	0.460417

## Sheet: Fig5 S
nurse cable density (cable/µm2)
mat-tubG4/+	mat-tubG4/UAS-FP4mito
0.49892	0.36898
0.29884	0.21586
0.409079	0.238972
0.439638	0.262887
0.385606	0.242797
0.418105	0.287648
0.390361	0.402557
	0.346567
	0.256526
	0.286531

## Sheet: Fig5 T
oocyte cable density (cable/µm2)
mat-tubG4/+	mat-tubG4/UAS-FP4mito
0.654542	0.55732
0.595246	0.29589
0.38722	0.338499
0.311778	0.444572
0.508965	0.487717
	0.353909
