# Supplementary material for: Spatially distinct FRL and Ena dependent actin networks coordinate nuclear positioning in Drosophila nurse cells
Source: PLoS Genet. 2026 Feb 9;22(2):e1012042. doi: 10.1371/journal.pgen.1012042 (PMC12915960; doi:10.1371/journal.pgen.1012042)
Supplement: S1 Data — (ZIP) [file pgen.1012042.s011.zip › Source data/Fig6_Source Data.xlsx]

## Sheet: Fig6 A
	wild type actin bundles	reduced actin bundles	n
Anterior ring canal	88	5	93
Posterior ring canal	42	99	141
Nurse cell/oocyte ring canal	47	53	100

## Sheet: Fig6 C
	oocyte-nurse
	wild type	frl59	mat-tubG4/UAS-FP4mito	Cdc424 clone
wild type ring canal	67	67	82	17
blocked ring canal	0	27	36	3
n	67	94	118	20

## Sheet: Fig6 D
	nurse-nurse
	wild type	frl59	mat-tubG4/UAS-FP4mito	Cdc424 clone
wild type ring canal	146	209	176	8
blocked ring canal	0	1	47	42
n	146	210	223	50

## Sheet: Fig6 E
	all ring canal
	wild type	frl59	mat-tubG4/UAS-FP4mito	Cdc424 clone
wild type ring canal	213	276	258	25
blocked ring canal	0	28	83	45
n	213	304	341	70
