# Supplementary material for: Spatially distinct FRL and Ena dependent actin networks coordinate nuclear positioning in Drosophila nurse cells
Source: PLoS Genet. 2026 Feb 9;22(2):e1012042. doi: 10.1371/journal.pgen.1012042 (PMC12915960; doi:10.1371/journal.pgen.1012042)
Supplement: S1 Data — (ZIP) [file pgen.1012042.s011.zip › Source data/Fig7_Source Data.xlsx]

## Sheet: Fig7 C
	wild type																																								frl59
Distance(µm)	Normalized Ena intensity profiles (a.u.)
-2.97073	3879.33	3198.24	4338.59	3924	3385.54	2549.49	2322.73	2434.35	2417.62	2743.48	3076.66	3323.7	2995.94	2663.09	2711.11	4151.23	3347.72	2904.75	3020	3228.97	3051.65	3201.05	2742.1	3000.83	2647.45	4038	2538.04	3616.83	2688.18	3115.86	2488	2893.74	2992.38	3406.89	3105.35	2960.22	2712.88	2689.35	2633.62	2897.64	3387.53	3599.3	2797.42	3362.54	3087.65	2588.15	3068.8	3124.86	2951.39
-2.90884	4046.86	3127.13	3837.54	3722.53	3469.44	2607.27	2153.58	2506.14	2131.43	2781.75	3221.24	3093.61	3080.37	2711.11	2898.81	3904.42	3282.09	3060.58	3096.85	3317.68	3190.94	3335.05	2507.12	3117.36	3267.78	3762.91	2796.49	3567.11	2757.1	3476.89	2476.74	2545.52	3064.1	3368.43	3003.93	2887.91	2962.01	2712.88	2974.14	2869.46	3377.17	3447.27	3048.67	2955.04	3099.03	2400.55	2900.83	3307.97	2763.16
-2.84695	4277.54	3210	3582.11	3733.72	3265.73	2854.67	2261.11	2430.32	2490.56	2955.95	3304.56	3434.82	3529.53	2898.81	2836.19	3881.04	3308.22	2371.85	2929.92	3190.51	3148.89	3321.77	2716.36	3361.96	3108.12	3763.88	2581.09	3536.92	2858.43	3666.58	2511.25	2302.84	3291.23	3503	3227.37	2870.34	2902.29	2962.01	2828.93	2878.81	3787.15	3582.46	2770.6	3011.74	2838.25	2479.52	3213.21	3266.22	2919.31
-2.78506	4038.64	3104.51	3665.11	4248.68	3384.08	3015.93	2447.16	2564.21	2415.01	2886.92	3049.32	3467.49	3418.23	2836.19	2852.17	4068.77	3366.22	2392.28	3037.06	3617.67	3046.06	3244.19	2832.82	3143.46	2870.3	3253.8	3051.11	3700.25	2578.64	3697.75	2329.95	2670.65	3023.45	3065.34	3437.15	2960.21	3041.29	2902.29	2516.36	2883.05	3503.59	3473.82	2608.04	3086.9	3319.47	2448.49	3211.5	2963.8	2622.91
-2.72317	4361.17	2446.15	3786.93	4602.25	3560.71	2968.88	2416.37	2395.61	2003.07	3163.99	3021.66	3786.55	3479.24	2852.17	2786.97	3825.57	3478.25	2747.18	2980.25	3441.19	2821.2	3180.64	2918.18	3591.3	2956.42	3409.68	2943.68	3778.48	2455.48	3331.23	2179.08	3017.09	2709.96	2969.91	3735.63	2857.75	3297.32	3041.29	2646.63	2838.58	3186.24	3419.51	2688.13	3138.09	3248.43	2256.64	3335.92	2806.09	2717.69
-2.66128	3943.81	2836.11	4168.32	4595.51	3319.31	3121.45	2290.47	2370.66	2193.83	3137.14	3055.22	3915.25	3257.82	2786.97	3190.16	3821.87	2920.74	2498.7	3378.43	3566.54	2721.04	3308.57	2983.87	3696.6	2999.01	3620.04	2825.72	3956.1	2357.33	3060.88	2182.24	2963.2	2773.38	3677.11	3265.18	3185.08	3286	3297.32	2632.87	3040.27	2947.81	3396.24	2987.22	3190.48	3087.34	2655.7	3059.72	3050.74	2775.49
-2.59939	3746.79	3134.7	4311.7	4370.44	3307.71	3318.37	2547.1	2658.3	2794.44	2690.48	3226.73	3941	3153.51	3190.16	3141.22	4090.52	3010.79	2703.39	3282.73	3711.15	2923.76	3260.14	2732.15	3961.72	2893.82	3577.86	3103.69	3840.72	2327.95	3341.73	2091.56	3584.62	3028.9	3509.77	3383.82	2971.24	3069.66	3286	2954.03	3149.01	3063.16	3380.85	3245.51	3113.49	2898.85	2825.64	3002.77	3341.12	2758.49
-2.5375	3995.26	2673.23	4372.15	4969.78	3415.77	3168.32	2534.98	2456.48	2610.7	2710.68	3216.36	4848.94	3454.04	3141.22	2862.23	4507.34	3128.86	2724.46	2760.89	3940.61	2950.46	2768.72	2815.19	4331.06	2717.73	3316.6	2739.26	4109.89	2492.74	3262.54	2206.36	4077.54	3196.92	3769.81	3321.45	2751.07	2985.42	3069.66	2967.78	3207.52	3217.54	3311.13	3077.05	3236.19	3177.1	2506.96	2772.79	3195.31	3011.82
-2.47561	4172.19	2966.28	4119.21	4843.14	3672.68	3193.4	2942.43	2346.93	2378.18	2716.37	3382.09	4555.62	3205.42	2862.23	2882.61	4636.1	3719.97	2706.42	3372.14	3504.84	3389.38	3193.45	3041.19	4130.3	3080.4	3629.83	2796.2	4773.48	2556.57	3050.17	2420.27	4298.54	2750.56	3534.57	3376.9	2981.89	3006.6	2985.42	3089.35	3017.54	3469.97	3325.63	3127.77	3425.44	2908.84	2579.58	2897	2743.18	2995.01
-2.41372	4029.24	2980.83	4250.16	4521.4	3109.83	3527.71	3436.82	2615.08	2525.64	3129.7	3544.15	4438.77	2889.03	2882.61	2592.38	5055.7	3392.33	3068.17	3290.47	3846.65	3091.37	3474.92	2919.97	4383.59	3295.4	3885.81	2669.64	5151.65	2762.32	2995.96	2449.45	4083.08	2525.07	3738.5	3528.28	3255.59	3116.23	3006.6	3151.73	3205.88	3646.31	3338.49	3002.12	3296.98	2917.62	2501.57	3194.59	2998.32	2782.99
-2.35183	3957.14	2742.24	4360.13	5133.47	2862.26	3855.77	3551.52	2676.26	2637.81	3220.12	3915.02	4735.91	3239.7	2592.38	2622.47	5119.09	3522.02	3140.07	3042.69	4179.15	2839.17	3447.99	2863.76	4055.91	3217.02	3928.33	2660.84	4793.76	2708.71	3326.13	2364.53	3861.97	2807.44	3681.49	3478.72	2995.1	3289.48	3116.23	3223.8	3011.83	3642.62	3465.47	3193.54	3675.86	3060.76	2958.29	3203.97	2666.72	2793.1
-2.28994	3966.39	2873.53	4006.75	4987.42	3362.09	3739.45	3839.13	2690.66	2741.68	3218.08	3663.13	4864.52	3267.83	2622.47	2577.78	5252.91	3633.51	3065.83	3117.93	4430.56	3098.85	3513.11	2761.24	4067.74	2698.44	3977.04	2340.03	4651.46	2532.48	3633.34	2240.59	3965.9	2772.28	3699.19	3764.37	2855.03	3452.15	3289.48	3147.65	3244.47	3842.39	3574.86	2894.58	3648.68	2982.51	2594.03	2875.23	3134.3	2823.87
-2.22805	4188.6	3420.2	4613.64	4810.69	3393.44	3954.63	3687.6	2139.83	2709	3194.9	3485.5	4059.08	3041.77	2577.78	2490.8	5118.24	3966.24	3020.8	2971.27	3990.59	3017.44	3337.89	3323.31	4477.82	2864.14	3803.56	2730.26	4527.98	2622.68	3504.88	2612.6	3982.9	2978.9	3500.69	4088.03	3281.99	3290.16	3452.15	3244.07	3156.62	3650.57	3637.61	2781.48	3005.12	2908.34	3143.07	2891.71	3038.31	2784.65
-2.16616	4636.62	3893.14	5029.12	4878.93	3600.76	4447.82	3442.21	2444.58	2414.25	3454.38	3569.77	3954.22	3203.79	2490.8	2611.8	4810.52	3775.95	3209.32	3086.87	4006.54	3395.57	3470.26	3052.3	4576.96	3125.46	3851.77	2704.37	4933.51	2849.22	4003.14	2790.02	4605.9	3048.79	3612.14	4157.6	3169.01	3146.22	3290.16	3326.21	3335.23	3492.94	3724.24	3112	3078.59	2791.3	3436.69	2935.17	3019.55	3082.07
-2.10427	4947.74	4087.89	4749.24	4546.49	3620.58	4289.18	3272.92	2793.57	3026.83	3190.43	3355.59	4380.29	3187.2	2611.8	3090.37	4832.77	3533.66	3542.68	3455.03	4023.7	3601.11	3541.08	3334.4	4501.93	3150.31	3892.78	2830.66	4810.6	2982.68	4110.13	2698	5056.36	3045.78	3517.5	4290.43	3421.82	3220.77	3146.22	2895.51	3139.08	3731.23	3634.17	3076.45	3332.73	2866.9	3645.59	3300.53	2968.94	2820.65
-2.04238	5080.87	4396.71	4593.13	5166.14	3493.51	4427.84	3435.43	2699.05	2775.66	3108.35	3678.34	4500.92	3750.62	3090.37	2935.44	4675.01	3743.48	3577.74	3553.86	4161.14	3334.11	3624.22	3560.3	4889.7	3673.4	4009.61	2941.89	4408.78	2940.79	4128.82	2457.79	5088.97	3263.33	3448.86	4146.9	3609.64	3312.37	3220.77	3236.3	3010.05	3816.09	3609.99	3182.96	3214	2958.81	3665.82	3011.09	2871.95	3277.45
-1.98049	4713.61	4411.95	4678.42	5004.52	3376.84	4364.19	3744.57	2531.35	2851.98	3349.96	3605.95	4641.03	3585.26	2935.44	2950.8	4620.66	3711.27	4096.64	3238.41	4327.19	3350.2	3209.22	3741.51	5837.47	3770.27	3774.36	3187.79	4327.73	2650.19	4838.66	2741.3	5381.54	3261.85	3957.98	4570.6	4165.38	3207.61	3312.37	3511.88	3414.57	3705.24	3980.6	3005.51	3489.58	2643.03	3853.42	2916.83	3019	3158.17
-1.9186	4925.35	5337.73	4354.47	5466.59	4086.92	4726.92	4173.59	3057.78	3430.76	3484.6	3688.22	4459.36	3592.33	2950.8	2733.33	4726.84	4318.96	3903.25	3246.3	4852.02	3630.91	3849.44	3667.62	6435.56	3492.59	3674.26	3130.93	4359.87	2998.03	4891.4	2534.84	5405.3	3434.91	4165.94	4741.82	3672.76	3257.66	3207.61	3859.94	3704.78	4018.79	3783.36	2770.77	3328.88	2869.97	3862.55	2793.11	3137.56	3012.47
-1.85671	4916.66	4956.73	4618.14	5533.03	4004.58	4564.4	3985.74	3047.42	3756.38	3606.56	4230.06	4653.2	3594.85	2733.33	2983.81	4893.09	4033.7	3811.84	3264.53	5105.61	4064.11	3577.75	4191.39	6351.07	4537.24	3893.43	3550.72	4393.75	3014.91	4662.08	2385.57	5288.38	3398.64	4113.08	4798.29	3485.88	3308.92	3257.66	3860.27	3212.32	4019.27	4128.44	3132.68	3108.17	2849.87	3861.02	2785.09	3537.45	3534.98
-1.79482	5082.63	5303.92	4649.68	5449.15	4178.96	4526.84	4402.35	3091.99	4279.44	3868.39	4088.68	4555.09	3839.91	2983.81	2854.88	5239.35	3980.3	4172.14	3425.06	5428.26	4214.75	3585.31	4240.43	6647.15	5041.93	4150.84	3978.3	4483.12	3454.2	4985.38	2791.3	4568.14	3581.62	3976.01	4839.19	3583.93	3829.33	3308.92	3842.16	3598.42	3895.37	4397.31	3045.74	3043.93	2878.35	3813.8	2773.7	3356.55	3724.92
-1.73293	4989.63	5599.77	4449.62	5781.87	3938.28	4997.69	4463.44	3069.63	4878.14	4261.53	4154.61	4705.89	3712.92	2854.88	2891.25	5956.95	3737.91	4355.35	3772.64	5380.88	4462.9	3746.6	4213.35	6808.06	5402.8	4448.55	4310.38	4431.26	3628.57	4692.6	2662.75	4323.82	3678.58	4134.42	5318.84	3492.93	3967.54	3829.33	4531.32	3682.49	4110.9	4594.36	3031.74	3019.84	3201.74	3644.01	2901.35	3393.34	3866.09
-1.67104	5181.66	5909.53	5043.27	5689.94	4107.8	4547.65	4048.78	3263.11	5875.54	4054.57	4427.2	5029.95	3383.85	2891.25	3062.38	6710.27	4211.49	4248.83	3409.36	5578.35	4289.25	3888.99	5098.78	6968.91	6543.93	4519.6	4906.38	4605.38	3354.55	4556.69	2846.52	4578.65	4014.23	3946.99	5985.3	3615.06	3803.67	3967.54	4365.24	3719.73	4389.03	4929.05	2967.65	3116.17	3105.58	4063.49	3020.86	3235.19	3742.36
-1.60915	5384.55	6210.4	5219.93	5689.73	4440	4758.41	4136.56	3782.18	6294.92	4616.8	4669.74	5347.08	3569.99	3062.38	3048.95	7444.77	4197.65	4548.71	3912.97	5035.3	4608.15	3876.19	5109.17	7306.9	7282.17	4503.7	4723.21	4447.3	3838.13	4455.19	2884.68	5190.35	4391.09	3590.15	6803.25	3575.86	4242.8	3803.67	4545.17	3939.2	4440.42	4834.74	3167.11	2996.68	3063.32	3977.02	3146.29	3414.22	3197.05
-1.54726	5668.95	6575.72	5335.82	5491.57	4353.45	4853.69	4548.73	4069.27	6022.07	5344.17	4497.51	5448.83	3580.72	3048.95	3484.8	7621.07	4539.35	5552.55	4029	5934.68	4943.69	4152.09	5561.08	8001.69	7339.04	5086.28	5449.82	4657.91	4292.88	3767.97	3053.02	5199.63	4762.96	3692.96	7428.52	3761.36	4687.71	4242.8	4224.25	3686.01	4152.24	4970.17	3100	3048.92	2939.37	4179.04	3342.94	3401.94	3391.78
-1.48537	6072.53	7454.53	5350.64	5615.61	4429.42	5472.34	4464.02	4191.48	5327.92	5772.75	4298.23	5277.15	4038.18	3484.8	3365.38	8440.99	4770.69	6275.95	3896.18	6677.22	5366.98	4863.04	5483.19	9074.18	6718.82	5371.02	5169.27	4336.68	3866.09	4034.36	3750.09	5107.08	5496.09	4059.38	8264.48	4311.08	5314.78	4687.71	4497.18	3945	4491.66	4759.28	3133.74	2972.48	2496.42	4989.07	3334.12	3237.9	3398.6
-1.42348	6059.45	7401.34	5540.76	5293.04	4213.42	5492.38	4825.15	4914.59	4770.3	6404.3	4369.77	5649.65	3688.24	3365.38	3429.55	9365.34	4602.65	7535.67	3745.89	7025.4	5709.42	5159.92	5614.12	8839.5	6827.8	5925.48	5236.17	4165.29	3752.02	4443.34	3823.48	5227	5504.65	4428.73	8667.04	3982.12	5719.69	5314.78	4730.13	4190.33	4459.22	4373.62	2752.51	2879.09	2824.72	4509.71	3152.35	3305.55	3546.56
-1.36159	6157.64	7956.68	5440.69	5499.73	4743.12	5843.8	4725.34	4756.17	4727.47	6849.83	4419.26	5448.86	4073.38	3429.55	3851.5	9855.01	4850.86	8871.47	4133.45	7137.54	5805.13	5666.08	6067.36	8507.82	5886.78	7084.73	4674.24	3784.82	3857.97	4305.5	4118.69	5392.64	5370.48	4301.17	9110.69	4539.22	5935.34	5719.69	5539.09	4290.38	4421.28	4134.18	3134.12	3310.13	2493.32	4563	3516.27	3719.78	3252.45
-1.2997	5701.63	8213.32	6032.53	5207.55	5407.06	5913.93	4229.12	4870.53	4875.43	6614.31	4594.69	5461.56	4098.73	3851.5	4076.2	10214.6	5333.52	9005.78	4054.3	7164.45	5935.47	6248.72	7290.97	7880.52	6513.44	7837.4	4377.63	3661.28	3745.47	4798.78	4337.58	5293.25	5374.17	4566.21	8939.57	5482.11	5308.69	5935.34	6181.72	4357.33	3950.01	4513.76	3550.51	3463.49	2948.84	4607.92	3224.76	4538.14	3619.86
-1.23781	5937	8369.3	6328.85	4672.65	5891.59	5620.19	4220.76	5002.39	5524.06	6765.33	4997.51	5289.6	3870.57	4076.2	4056.2	10977.2	6110.21	9982.67	4329.17	7562.67	6198.43	7215.62	7248.69	7552.65	6500.84	7873.81	4217.66	3718.16	3643.45	5235.94	4935.54	5222.23	5557.13	4923.15	10000.2	5983.9	4806.75	5308.69	6690.95	4861.22	4376.71	4318.66	3472.54	3502.37	3189.62	4429.8	3027.9	4657.97	3098.7
-1.17592	5696.07	8728.06	6418.07	5005.07	6521.03	5818.81	3945.16	4847.82	5305.77	6920.66	4745.19	5356.05	3861.75	4056.2	4256.7	11822.8	6767.86	10628.5	5001.73	8007.24	5965.98	7456.13	7408.06	7345.05	6520.09	9064.58	4124.25	3839.2	3758.86	5212.71	5429.4	5168.28	5310.71	5492.12	10090.2	6582.49	4654.12	4806.75	7863.13	4808.98	4616.5	3989.79	3633.31	3456.32	3107.8	4223.71	3427.26	4637.47	3394.8
-1.11403	6260.64	9231.53	6418.9	5807.39	7005.18	6999.56	4800.7	4711.95	5099.85	7296.55	4916.13	5198.31	3804.84	4256.7	4767.86	11683.5	7221.04	11867.9	5047.56	9009.45	4973.09	7789.84	7933.16	7181.69	7931.62	8315.82	4214.23	4087.16	3857.3	5247.73	5997.12	4948.55	5925.87	5812.38	9699.34	6599.39	5278.65	4654.12	8335.61	4762.27	4946	4601.03	3836.04	3013.37	3314.72	4434.19	3718.01	4765.22	3661.04
-1.05214	7018.19	8638.58	6989.79	5903.35	7648	7610.11	4462.34	4510.43	5297.42	7735.51	5372.61	5016.74	4448.73	4767.86	5066.13	11442.7	8034.6	12090.7	5243.53	9646.83	5098.16	7588.71	7557.32	7061.43	7880.37	8492.96	4162.91	4210.36	4031.49	5076.29	6596.85	5311.45	5945.68	5477.21	9131.9	6677.41	6239.63	5278.65	8264.09	5235.55	4824.72	4892.12	3930.14	3320.75	3644.66	4731.24	3454.33	4724.67	3736.36
-0.99025	6941.74	8196.1	6883.31	6003.48	9398.58	7628.75	4662.66	4602.37	4851.26	7558.42	5558.15	4902.99	5126.81	5066.13	5414.94	11508.8	9249.49	12993.6	5721.75	10070.6	5254.86	7707.24	6727.4	7677.21	7988.51	8029.63	4289	4615.4	3984.07	4719.8	6462.43	5553.51	5921.94	5925.86	8887.51	6564.58	6099.43	6239.63	7443.19	5713.91	5056.11	4643.55	4222.6	3303.08	3880.25	4342.71	3477.76	5005.5	4209.46
-0.92836	6891.39	8305.59	7544.99	6180.49	11365	8368.02	5526.2	4645.32	5151.66	8546.9	6171.92	5030.77	5101.99	5414.94	5984.24	12032.7	9290.76	13797.7	6558.26	11250.1	5821.38	7542.93	6992.23	7837.02	8168.35	8435.57	4224.42	4754.96	4583.59	4825.97	6658.17	6245.86	6528.17	6190.34	9370.73	6394.73	6457.1	6099.43	7154.88	5990.53	5388.01	4582.85	4221.8	3345.55	3718.72	4613.78	3447.16	4990.54	4918.67
-0.86647	7865.13	8947.48	7772.43	6441.64	12160.4	8515.42	5643.46	4359.8	5082.06	8896.37	6888.05	5006.96	5150.65	5984.24	6203.87	13269	10673.9	14157.4	6972.73	11696.4	5731.2	7711.69	6661.23	8038.43	7711.42	8641.44	4128.78	5038.1	4138.02	4861.34	6857.97	6682.34	6640.45	6727.6	9218.03	5894.41	8043.93	6457.1	7531.34	5831.47	5582.41	4792.39	4614.14	3657.39	3846.8	4985.86	3285.37	4647.49	5065.22
-0.80458	7634.8	9083.85	8702.19	6741.45	11999.3	8332.76	5496.5	4838.85	5631.31	8777.19	7125.14	5299.52	5545.53	6203.87	6537.11	15197.5	11877.7	15373.6	7305.1	12294.5	5985	7465.47	6402.07	8674.44	8541.22	9133.49	3867.67	5205.58	4009.78	5012.38	6674.23	8002.44	7252.59	7623.99	10511.3	5530.15	8084.82	8043.93	7578.76	6718.69	5807.48	4884.03	4971.9	3721.01	3643.02	4986.89	3954.26	4704.56	4968.09
-0.74269	7297.56	10503.8	8629.52	7308.24	12257.1	9274.62	6124.52	4740.57	5611.2	9355.1	7559.03	5697.58	5701.7	6537.11	6679.48	16195.9	12711.7	15836.9	8157.68	13024	6709.13	7381.27	7082.8	9186.11	9018.94	9844.66	4108.91	5267.76	3836.89	5167.28	6421.27	9126.15	7925.16	8212.73	10683.1	5569.38	8292.48	8084.82	8420.55	6599.8	6058.11	5020.82	5616.46	3574.53	3726.86	4985.12	4500.49	5145.15	4769.48
-0.6808	8339.5	11740.5	8803.25	6655.53	12499.6	8901.18	6289.43	5165.87	6820.83	9822.85	8456.14	5621.44	5480.8	6679.48	6902.59	18460.3	13886.4	16736.3	8691.84	14164.4	7081.63	7443.88	7112.85	10175.7	10010	9880.23	4581.49	5452.92	4556.19	4982.9	7030.35	9264.22	8618.67	8699.37	11610	5452.31	8926.93	8292.48	8375.73	7164.25	6281.49	5669.43	6091.24	4188.74	4420.54	5302.66	4412.27	5500.41	4500.47
-0.61891	8765.29	12906.1	8701.19	6832.66	12173.7	9194.36	7311.44	5269.1	7905.73	10685.5	8317.12	6439.97	5813.66	6902.59	7371.52	22278	14798.6	19074.8	8952.74	15290.9	7816.46	7334.72	7779.1	10070.7	11496.6	9356.41	4787.58	6462.08	4993.34	5878.35	7652.81	9875.49	8943.39	9055.84	12020	5791.63	10553.1	8926.93	9282.84	8217.77	6577.97	6185.52	6026.85	5059.3	4871.86	5127.92	4392.61	5796.39	4193.98
-0.55702	9829.51	13215.1	8019.12	7747.88	12790.6	9258.24	8529.69	5375.49	8829.38	12229.2	8767.01	6488.54	6113.56	7371.52	7553.19	24598.3	16789.2	21990.7	10537.8	15625.9	8515.95	7671.73	8770.1	10393.9	12565.3	9689.42	4877.56	6016.18	4942.75	6207.96	8126.09	10608.6	9355.76	8894.76	13071.8	6394.62	10747.4	10553.1	10184.7	9322.6	6859.2	6019.84	6357.68	5763.82	5027.09	5515.1	4671.34	5763.72	4470.37
-0.49513	10923.7	14289.7	8638.89	8297.55	12667	9109.19	9852.31	6332.4	10186.3	13175	8556.44	6919.9	5906.23	7553.19	7750.47	26164.4	19951.4	24956.4	13041.1	16993.3	10113.5	7751.62	9981.87	11851.8	13386	10599.2	5430.91	6157.83	5691.03	6381.27	9253.37	10414.2	9974.12	9320.93	14262.1	7180.43	11776.6	10747.4	9784.81	9973.45	7681.06	5796.94	7006	6492.32	5280.76	5540.01	4854.88	6213.82	4577.9
-0.43324	11733.9	14565.1	9457.02	8440.04	12930.7	9693.61	10247.3	7298.36	11238	14184.6	9466.97	7405.66	6683.38	7750.47	7257.62	29061.6	22856	25682	15597	18322.9	12036.6	8067.45	12169.2	12621.9	15121.9	11022	6422.35	6482.93	5812.02	7417.48	10339.9	10569.9	10754.3	10566.7	16589.2	8345.92	12557.9	11776.6	11178.1	11865.2	7211.62	6239.01	7811.01	7274.44	5559.72	5740.22	5162.04	7059.81	4475.71
-0.37135	13626.2	15786.2	9738.92	9104.28	14211.9	10655.4	11266.9	8657.42	12932.9	15730.7	10155.4	7911.9	7362.4	7257.62	7907.91	30802.6	25870.7	27918.4	19694.1	18694.2	13990.2	8699.73	13211.9	13590.5	15037.3	12431.3	6994.06	7448.1	6001.69	8045.3	11758.6	10420.4	11985.6	12386.1	18533.6	9652.19	13968.2	12557.9	12055.3	12937.7	7572.18	6809.77	8725.33	7463.87	6711.36	5990.89	5275.75	6479.63	4589.24
-0.30946	14945.3	16919.2	9673.57	10251.1	15906.9	11120.2	11271.5	10095.1	15048	17078.6	9707.85	8562.67	7387.38	7907.91	8002.07	32781.3	29454.7	31564.7	24191.9	19002.5	15916.9	9282.29	14715.5	13825.8	15141.7	13524.8	6778.84	8243.97	7377.02	8589.41	13501.3	10571.6	13391.5	14887.2	22801.7	10932.3	14387	13968.2	12533.4	13733.2	7957.42	7431.07	9125.02	7402.66	7465.25	6467.29	5628.53	6582.05	5395.46
-0.24757	15936.7	17854	9148.11	9792.3	16883.1	11680	11559.9	10398.2	16290.1	17633.6	9876.45	9402.96	8470.63	8002.07	8092.81	32750.4	29849.1	32078	28466.9	19004.2	17416.8	9682.96	15782.9	13828.8	16696.7	14560.5	7602.96	8406.88	7685.72	9079.58	14980.1	10733.1	13987.2	17150.8	24186.2	12662.6	15211.1	14387	12823	15178.2	8298.44	7692.57	9128.4	7941.78	8092.7	6545.11	5713.17	6940.28	5612.72
-0.18568	16559.1	17397.8	9976.19	11276.2	16278.8	12194.7	12340.4	11562.8	16416.3	18093.3	10219.8	10397.3	9400.35	8092.81	8164.8	32999.7	31132.2	32370	31422	19074.4	17518.6	10556.3	16024.5	14036.3	17263	15133.8	8029.69	8857.31	8719.77	9096.78	15380.5	10741	14674.5	17433.1	26189	13379.7	15201	15211.1	13380.7	15466.6	8429.46	8763.26	9663.32	8206.74	8246.08	6826.38	6029.09	7433.86	5885.09
-0.12379	15768	16245.3	9445.69	10960.5	15396.9	11792.4	11966.4	11305	15679.9	17445.4	9853.45	9643.66	9159.56	8164.8	7695.21	31861.9	30788.3	32014.6	30673.5	17815.9	14953.3	10548	15001.2	13633.8	16665.4	14775.1	7291.45	8659.12	8502.62	8879.99	14840	10431.2	14225.7	17397.1	25841.7	13354.4	13397.9	15201	13832.6	14924.3	8259.1	8502.48	9219.47	7525.95	7720.57	6652.82	5798.24	7180.05	5577.23
-0.0619	15117	15030.9	9443.12	10751.8	14416.2	11973.9	12173.6	11155.7	14828.4	15962.4	9233.31	8888.58	8585.95	7695.21	7644.87	31501.3	28500.3	31584.8	29567.9	17434.5	12332.1	10542.6	14462.8	12395.5	15120.4	14201.3	7523.29	8554.92	7352.93	8149.81	12961.6	10012.3	12556.3	16396.9	25216.9	12507.5	13341.2	13397.9	13491.3	14856.1	7626.09	8438.85	8705.15	7404.85	7026.68	6724.18	5902.01	6834.81	5163.84
0	14261.6	14077.3	9185.8	10459.5	14763.6	11076.5	12363.3	9637.98	13372	14191.9	8730.14	8229.24	7922.15	7644.87	6600.01	30553.7	27188.1	30258.2	26917.3	15990.9	9804.85	10389.3	12955.9	11834.5	14404.3	12424	6661.32	8550.03	6789.48	7609.15	11244.4	9618.21	11411	15321.7	24324	12686.6	11707.2	13341.2	13261.8	14136.9	7100.93	7343.1	7689.96	6882.4	6091.05	6611.38	5236.59	6782.3	4477.36
0.0619	13369	13187.3	8852.21	10335.1	15043.6	9906.17	11812.7	7955.15	11564.8	13537.4	8577.02	7312.27	7711.38	6600.01	5917.85	28311.8	23769.6	29203.6	22024.1	15822.3	8159.93	9344.95	10979.5	11584.4	12739.5	11335.4	6883.77	8373.24	6294.54	7081.51	9961.15	9122.52	10665.1	14214.4	22527.1	11856.2	10080.2	11707.2	13211.5	13261.9	6961.87	7082.44	6554.94	5980.03	5369.29	6630.62	4561.3	6441.41	4257.48
0.12379	12417.3	13581.4	8060.44	10716.5	14840.8	9188.07	11498.2	7086.44	10119.4	12155.9	7863.1	6460.16	6913.89	5917.85	5359.05	26819	20926.5	27920.1	18446.5	15761.1	6407.87	9099.95	9039.65	10575.5	12567.9	9682.38	6369.71	7897.31	5981.64	6072.69	8388.53	8206.54	10324.7	12874.8	20267.7	10256.4	9637.49	10080.2	12379.7	11849.9	6927.81	6866.85	5267.77	5395.71	5032.91	6275.27	4060.18	6264.02	3921.75
0.18569	11834.8	12542	7853.65	10862.7	13773.6	7922.12	10727.9	6116.52	8871.15	10648.3	7370.07	6128.34	6460.25	5359.05	5455.54	24032.8	18325.1	25907	14207.9	14392.4	5965.88	8042.95	8284.4	10337.2	11312.9	8327.85	5746.12	7926.55	5560.94	6032.45	7332.77	7274.04	9667.52	12068.2	18670.1	10130.2	8738.2	9637.49	11964.6	10985.3	6441.6	5907.06	4340.11	5227.21	4671.8	6086.44	4197.16	5886.59	4072.56
0.24759	11448.9	12013.3	7219.75	10485.3	12598.2	7316.57	9958.58	5998.68	7507.95	9704.73	6979.5	5931.64	6379.54	5455.54	4811.99	21908.3	15953.9	24210.4	12017.1	12510.7	5300.33	6915.44	7377.27	9671.76	10485.8	7148.15	5526.61	7529.6	5036.93	5628.21	6308.09	6460.06	8272.25	10605.7	16480.3	9267.82	8172.23	8738.2	10949	10259.9	6432.34	5860	4441.31	5196.84	4750.76	5319.79	4004.57	5458.47	3626.66
0.30949	10826.4	11537.6	7070.03	10554.3	12120.4	6610.23	9102.9	4957.74	6144.21	9109.55	7106.63	5596.23	6426.68	4811.99	4858.83	19600.4	13831.4	21735.7	10931.3	11911.3	4746.03	6260.45	6471.79	9442.33	9457.56	6480.56	4728.22	6933.44	4792.12	6046.19	5699.53	6112.56	7698.07	9122.2	14211	8964.17	8105.33	8172.23	10993.7	9988.21	5902	5501.12	4231.43	4707.61	4559.75	4851.87	3772.29	5021.66	3682.34
0.37138	10099.3	11439.2	6235.34	9647.77	10473.6	6731.56	8911.65	4608.98	5509.02	8142.61	6708.55	5313.15	6159.81	4858.83	4955.84	17810.3	12122.5	20316.5	9306.85	11525.9	4661.09	6277.51	6430.87	9483.38	9338.53	6283.35	4721.1	6557.59	5113.09	5721.36	5463.89	5788.56	6819.53	8322.43	12750.6	8541.98	7779.34	8105.33	10530.4	9825.51	5978.07	5895.55	3948.2	4188.13	4334.76	4654.72	3594.71	4625.39	3606.04
0.43328	10138.4	10520.9	5910.31	9154.33	10070.9	6196.79	7847.42	4419.96	4769.33	7536.56	6373.39	5510.78	6097.83	4955.84	4999.32	16352.5	10777.8	18203.2	8547.22	10390.6	4271.26	6419.04	6262.07	8569.33	8842.56	5702.69	4797.41	6025.68	5132.88	6021.26	5453.11	5327.44	6813.04	7690.53	11745.9	7883.23	7353.97	7779.34	10584.7	9222.84	5104.2	5690.22	3529.58	3786.69	4058.19	5070.96	3143.65	4474.14	3330.75
0.49518	9573.23	9835.96	5592.14	9244.8	9463.49	5542	7092.93	3987.07	4958.52	7270.36	5833.87	4858.33	5422.38	4999.32	4954.69	15315.5	10141.5	16444.4	7104.18	9772.96	4780.01	6515.6	6243.09	7861.53	8298.5	4997.74	4389.12	5688.36	5321.02	5966.25	5108.65	5175.74	6216.37	6214.03	11319.5	7560.12	7050.06	7353.97	10118.7	9022.22	4772.14	5324.36	3863.07	3658.44	3850	5777.81	3240.77	4531.32	3196.19
0.55708	9197.77	8747.37	5894.5	8929.9	9019.12	5883.61	6639.32	3596.02	5202.58	6920.68	6019.26	4689.08	5338.87	4954.69	4940.2	14104.1	9793.49	14579.2	6729.27	8773.86	4597.59	6304.01	6123.33	7723.33	7612.25	4747.04	4165.53	5661.38	5183	5688.72	5355.38	4666.26	5994.78	4993.02	11050.8	7643.95	6994.55	7050.06	10305.4	8396.12	4899.5	4647.21	3499.52	3797.16	3904.27	4526.16	3258.82	3725.61	3506.84
0.61897	8786.33	8369.44	6036.25	8408.72	8511.45	5059.66	5919.52	3791.36	5173.51	7558.07	6714.67	4863.15	5107.15	4940.2	5038.93	13507.1	9998.43	13305.9	6166.04	8301.73	3940.96	6285.84	5387.36	7750.07	7816.92	4386.46	4182.27	5631.84	5357.43	5543.47	4986.6	5100.51	5550.57	4392.62	10639.1	7232.03	7962.11	6994.55	10022.7	8483.5	5125.06	4676.9	3342.95	3349.77	3910.17	4433.91	3333.49	3754.47	3445.68
0.68087	7912.4	7036.49	6332.78	7632.91	8267.74	5418.14	5458.46	3722.62	4601.3	7631.71	6734.81	5147.22	4847.99	5038.93	5421.3	13028.4	9568.89	12233.2	5842.77	8016.66	3766.58	6242.18	4789.2	6934.49	7620.27	4554.73	4193.43	5820.43	5762.98	5689.32	4999.3	5544.59	5115.9	4687.6	10337.7	6680.54	7970.3	7962.11	9859.13	8412.17	5223.81	4539.12	2880.11	3348.41	3662.92	4438.24	2882	3895.8	3334.18
0.74277	7242.56	6474.07	6899.71	6978.79	7282.82	5552.95	5275.27	4341.76	4501.43	7325.09	6816.09	4937.86	5231.57	5421.3	4946.1	13136.5	8532.01	11806.1	5116.94	7475.29	4622.15	5511.93	4377.77	6876.69	8270.9	4226.79	3709.17	5622.16	5744.47	5648.71	4571.75	6173.86	4575.81	4236.47	10421.3	6774.27	7590.33	7970.3	9933.75	8205.41	4926.23	3951.94	3097.32	3260.01	3338.72	4268.19	2932.29	3377.1	3464.32
0.80467	6509.96	6196.81	6776.86	6848.71	7130.87	4927.94	5228.71	3955.85	4092.98	7731.77	6080.68	5178.67	4859.03	4946.1	5010.37	12969	7545.45	11761.8	5138.46	7304.15	4502.83	5332.55	4522.67	6315.1	8913.02	4140.65	3748.92	5672.77	5846.31	5086.11	4068.83	6352.19	4374.77	3854.74	9915.31	6593.92	6989.69	7590.33	10303.2	8529.12	4507.47	3685.75	2948.29	3240.47	3166.53	4260.18	2818.06	3551.81	3523.05
0.86656	6192.04	5417.06	6543.14	6403.67	6966.17	4749.84	4808.14	4070.54	4335.53	8057.75	6137.51	5060.75	4778.96	5010.37	5363.82	12964.1	6908.17	11244.8	4983.48	6368.81	4983.35	5226.19	4836.93	6387.38	8875.73	4234.03	3582.25	5537.02	6013.34	5501.55	3799.17	5956.84	4351.96	3803.93	9600.77	7005.08	6490.48	6989.69	9731.3	7907.03	4675.14	3567.05	3137.83	3197.81	2982.44	4105.01	3028.34	3544.39	3381.74
0.92846	6196.41	5726.07	6609.14	6512.67	6747	4928.67	4634.46	4640.47	4567.21	8071.24	5528.3	4703.02	4612.51	5363.82	5348.51	12705.8	6334.33	10192.8	4332.85	5750.18	4293.59	5069.83	4219.32	7195.88	7427.04	4347.23	4052.51	5071.67	6312.88	5182.17	3669.74	6266.43	4196.92	4150.54	9174.25	6888.67	6280.19	6490.48	9019.52	8056.37	4858.15	4041.49	3031.07	2850.61	3349.27	4221.12	3120.75	3852.73	3272.78
0.99036	5941.19	5979.92	6401.75	6293.47	6948.95	4971.87	4635.03	4205.11	4503.64	7477.8	5254.25	4546.16	5090.85	5348.51	5551.11	12114.7	6480.36	10097.3	4096.28	5700.46	3661.48	4564.46	4157.69	7514.87	7952.23	4056.75	4016.54	5137.37	6586.65	5251.01	3430.72	5727.69	3867.93	3794.85	8817.41	7102.01	6113.32	6280.19	7832.42	7755.49	4392.59	4102.25	3054.09	2673.18	3100.83	4450.31	3028.57	3692.73	3293.51
1.05226	5439.35	5941.22	5986.74	6259.82	6620.3	4793.28	4664.85	4570.41	4392.4	6821.6	5171.95	4963.56	4924	5551.11	5655.33	11637.8	6333.49	9474.06	4034.33	5633.09	3817.73	5249.42	4033.41	8612.92	8183.5	3828.69	4048.04	4941.96	6336.21	5038.85	2916.92	4606.21	3714.82	3745.4	8567.28	7127.42	5549.8	6113.32	7292.78	7519.1	4241.22	3802.1	2972.53	2591.05	2656.94	4103.55	3002.55	3776.1	3260.84
1.11415	4944.47	6399.38	5184.11	5822.8	5930.19	4322.22	4944.56	4000.99	4582.57	6095.08	5476.42	4572.71	5179.13	5655.33	5457.74	11821.7	6125.21	8282.33	3533.31	5337.8	3578.04	5493.41	3658.37	9446.8	9046.73	4224.33	4002.54	5146.56	5798.84	4989.17	3139.72	3673.35	3549.26	4075.3	8603.04	7496.85	5622.98	5549.8	6658.78	7356.6	4251.27	4302	3269.61	2573.42	2936.59	4214.95	3047.12	3467.31	3555.53
1.17605	4737.36	6067.45	5163.26	5572.19	5664.02	4176.35	4146.56	3645.68	4672.05	5618.87	5015.14	4814.21	5562	5457.74	5754.11	11345.8	6065.19	7666.11	3495.81	5765.19	3586.26	5377.64	3722.8	9408.44	9582.46	3862.78	4392.44	4959.1	5599.3	4707.65	3252.19	3388.67	3332.58	3917.43	7762.63	6426.97	5532.81	5622.98	6402.44	6442.9	4287.39	4074.35	3054.34	2451.96	2735.77	4349.44	2988.31	3350.47	3182.82
1.23795	4998.05	5643.81	5442.57	6064.83	5453.98	3868.93	4169.4	3201.07	4613.89	5520.67	4807.9	4982.19	4745.24	5754.11	6387.94	9958.96	5845.22	7160.97	3199.1	5339.86	3440.75	4806.38	3684.1	8595.54	8867.13	4032.29	4664.64	5350.81	4722.42	4778.81	2661.92	3177.82	3271.71	3664.74	7619.25	5266.05	5116.97	5532.81	6077.85	6138.36	3544.92	4436.66	3201.95	2463.92	2985.73	4388.29	2853.99	3286.94	3331.39
1.29985	4786.41	4735.89	5867.97	6209.34	5245.53	3840.54	4188.78	2899.35	4004.24	5751.8	4539.9	4889.51	4691.23	6387.94	5613.06	9635.03	5451.19	6415.1	3597.93	5967.66	3356.37	4238.15	3696.5	7764.41	7884	4071.41	5026.29	4660.19	4686.69	4381.35	3036.35	3122.03	3272.62	3466.29	7684.57	4471.18	4907.59	5116.97	6069.93	5708.94	3612.48	4280.36	3299.42	2525.67	3093.36	4163.47	2852.11	3149	3114.72
1.36174	4637.74	4709.81	6304.55	6061.9	5023.23	3655.39	4304.05	2933.91	3336.66	5364.81	4621.42	4435.8	4753.55	5613.06	5006.92	8751.61	5295.22	6473.67	3392.93	5131.22	3034.47	3692.41	3038.52	7158.19	6165.01	3969.93	5163.93	4904.41	4068.69	4014.22	2497.29	3045	3240.11	3410.88	7746.72	4041.52	4516.37	4907.59	5524.93	5261.54	3575.76	4118.8	3003.52	2342.79	3201.5	4060.35	3156.2	3173.25	3059.74
1.42364	4195.44	4975.48	6675.82	6537.72	4636.78	3584.14	4738.77	2647.05	2992.7	4925.85	4718.45	4951.68	5099.42	5006.92	4389.79	8523.34	5300.77	5911.04	3202.17	5012.14	3544.42	3787.5	3788.78	6667.07	5804.72	3813.74	5188.51	4710.84	3994.77	4180.2	2556.51	3370.44	3447.78	3030.26	6386.09	3601.02	4128.54	4516.37	5128.83	4945.28	3717.14	4333.79	3014.76	2334.51	2961.37	3750.76	3096.11	3143.57	3118.9
1.48554	4207.07	5048.09	6913.36	6469.61	4206.77	3573.49	5003.77	2485.68	2692.04	4552.89	4839.11	4725.44	4496.21	4389.79	4040.7	8019.88	5376.54	5575.01	3098.95	4999.06	3094.22	3446.7	2753.75	5578.15	5422.27	3798.46	5097.24	4825.9	3720.22	4430.46	2663.27	3210.91	3284.35	3045.12	6329.8	3500.75	4079.17	4128.54	4640.77	4608.07	3575.32	4635.69	3390.29	2195.3	3166.48	3643.61	3010.71	3309.73	3205.32
1.54743	4315.19	4773.44	7669.65	6019.41	4258.77	3731.75	4450.28	2683.42	2583.32	4102.83	4588.37	4440.65	4121.23	4040.7	4077.98	8047.23	5024.96	5417.7	3151.09	4370.76	3123.57	3116.7	3207.8	5397.4	4671.53	3755.54	4871.63	5219.22	3742.24	4409.77	2666.05	2869.84	3072.88	3207	6147.52	3676.56	3982.22	4079.17	4361.65	4850.01	3489.45	4498.22	3221.21	2670.86	2989.36	3722.06	2698.3	3240.22	3112.9
1.60933	4327.29	5438.35	8769	5721.94	3929.54	3429.55	4530.55	2519.58	2663.49	3494.55	4232.52	4445.87	4096.99	4077.98	4295.1	7484.83	4821.47	5315.64	2854.35	4500.15	3160.35	3294.56	3492.66	5199.78	4630.22	3832.72	4278.36	4896.92	3675.56	4737.33	2521.14	2782.33	2836.97	3015.9	5876.13	3611.72	3728.51	3982.22	4488.64	5080.51	3144.7	4160.74	3218	2250.38	2835.22	3893.91	2745.59	3145.51	3126.08
1.67123	4349.52	5684.99	8881.58	5164.04	3625.1	3551.23	3586.59	2545.15	2414.16	3733.11	4514.16	4360.91	4061.91	4295.1	4136.62	7642.3	4433.93	5333.18	2884	4417.65	2917.43	2931.35	3014.43	4441.26	4269.96	3683.86	3865.97	4604.05	3970.86	4777.31	2552.29	2712.9	2872.77	2902.53	5431.37	3297.6	3957.76	3728.51	4134.43	4555.22	3415.3	4260.86	2993.73	2424.12	2746.66	3970.65	3009.62	3315.83	3200.63
1.73313	3903.36	5268.67	7496.18	4570.37	3674.39	3477.27	3057.07	2151.76	2373.31	3562.49	4312.75	4257.94	4006.89	4136.62	3878.94	7321.19	4549.34	4828.22	3072.42	3901.53	2966.49	2934.31	3313.27	4481.32	4092.03	3706.46	3954.32	4461.76	4045.38	4791.59	2736.93	2717.93	2982.54	3085.97	5537.53	3343.56	3889.43	3957.76	4080.47	4249.18	3732.8	4551.96	3176.83	2571.83	2704.26	3718.93	2937.35	3410.77	2820.5
1.79502	4023.28	4806.91	6371.36	4418.55	3905.3	3716.42	2895.9	2055.09	2704.53	3322.57	4059.63	4358.54	3794.07	3878.94	3740.15	6856.02	4311.72	4565.18	2897.1	3934.83	3131.61	2807.31	2960.86	4719.4	3745.15	3908.34	3813.62	3946.24	4436.11	4938.88	2697.47	2696.55	2547.38	3007.71	5083.59	3481.92	3628.19	3889.43	3659.36	4118.36	3586.44	4541.24	2863.21	2380.45	2763.69	3695.91	2893.01	3525.31	3180.24
1.85692	3830.59	4313.39	6486.78	4592.34	4075.29	3366.43	3144.04	2054.91	2473.05	3022.69	4161.52	3952.75	3326.02	3740.15	3432.4	6672.41	4674.8	4388.81	2880.03	4013.92	2998.31	2711.04	2644.29	4295.76	3783.29	3617.18	3984.74	3455.82	4444.27	4913.16	2787.13	2274.78	2661.1	2957.93	4680.99	3232.33	3237.87	3628.19	3635.36	3890.85	3437.16	4272.4	3218.55	2514.37	2811.57	3452.8	2964.32	3184.87	2912.38
1.91882	3667.24	3858.21	6281.17	4369.63	3751.68	3204.59	2863.26	2232.23	2442.11	3130.76	4623.67	3943.03	3870.47	3432.4	3273.36	5930.29	4182.59	4536.65	2798.28	3645.33	2551.04	2921.49	2626.06	4302.81	3786.16	3599.24	3896.86	3188.6	4166.81	4883.79	2575.77	2609.7	2894.15	2993.47	4579.33	2986.01	3267.83	3237.87	3662.36	3981.8	3531.07	4216.54	3098.47	2323.41	2727.46	3497.91	3096.3	3438.68	2893.61
1.98072	3839.17	3981.26	5985.14	4342.71	3461.12	3503.11	3244.92	2064.76	2386.65	3140.19	4379.01	4207.3	3706.81	3273.36	3332.61	5862.72	3974.51	4256.8	2699.06	3683.99	3261.65	2700.01	2804.85	3857.58	3444.2	3431.69	3915.16	2945.47	3576.15	5140.05	2575.29	2532.93	2948.44	2750.39	4596.97	2804.17	3633.36	3267.83	3612.71	3525.45	3250.51	4017.06	3138.29	2914.08	2576.83	3381.45	3152.16	3373.65	2972.17
2.04261	3856.08	4041.11	5576.7	4637.01	3405.36	3121.02	2829.59	2089.14	2470.08	2728.79	3732.05	4128.35	3573.53	3332.61	3252.55	6170.75	3987.49	4113.1	2862.45	3783.63	2915.42	2604.85	3285.69	3621.16	3081.99	3330.99	3375.15	3101.32	3242.79	4803.52	2385.35	2524.51	3029.77	2733.06	4787.12	3105.87	3473.77	3633.36	3364.47	3433.63	3231.75	4110.48	3348.55	2590.44	2848.86	3747.84	2846.24	3263.55	3123.37
2.10451	3587.1	4354.57	4996.51	4604.73	3724.46	2829.16	2904.18	2385.45	2336.21	3030.31	3621.36	4202.34	3598.05	3252.55	3091.9	5859.17	4164.07	4266.9	2772.14	3726.16	2985.67	2315.27	3118.26	3202.35	3445	3207.99	2874.32	3747.34	3518.56	5031.19	2184.05	2338.71	3402.24	2725.67	4475.33	2782	3091.32	3473.77	3311.64	3670.97	3007.27	3890.33	3157.11	2583.84	2679.25	3901.01	2909.02	3622.91	3308.46
2.16641	3411.92	4233.46	5567.97	4802.56	3540.05	2686.33	2893.71	2085.8	2570.4	3284.71	3558.67	4030.38	3740.22	3091.9	3230.18	5440.94	4191.88	3639.82	2812.76	3536.32	2896.86	2488.33	3171.99	3327.37	3123.75	3004.15	2853.43	3619.26	3462.71	4416.9	2290.83	2498.83	3446.11	2835.88	4759.38	2813.08	3028.59	3091.32	3569.21	3557.45	3531.47	3774.95	2797.27	2585.71	2446.57	3807.86	2975.61	3203.55	3071.46
2.22831	3362.11	4113.34	5824.67	4971.64	3335.8	2783.73	2746.04	2079.98	2593.61	2798.74	3535.97	4160.63	3760.79	3230.18	2997	5896.02	4078.78	3387.31	2809.65	3765.74	3279.63	2129.57	2912.28	3321.7	3416.95	3162.44	2563.74	3460.78	3316.25	4333.03	2223.93	2774.9	3658.44	2695.07	4470.73	2861.85	3066.76	3028.59	3454.69	3327.46	3178.3	3782.36	2969.72	2624.21	2816.57	3751.13	2636.05	3575.06	3041.61
2.2902	3664.3	4092.97	6469.71	4942.51	3502.42	2695.23	2694.2	2001.18	2396.22	2962.54	3567.1	4135.49	3389.36	2997	3060.01	5291.89	4358.8	3773.3	2685.28	3739.83	2965.68	2538.87	3036.1	2984.8	3458.33	2917.52	2713.43	3001.5	3320.9	4124.06	2404.8	2635.96	3328.76	2675.18	4096.35	2855.95	3058.9	3066.76	3631.84	3093.26	3314.9	3750.4	3372.05	2880.8	2717.38	3628.92	2659.63	3612.08	3041.03
2.3521	3497.49	3935.29	6218.1	4524.45	3709.88	3196.81	2693.47	1903.26	2131.11	3058.26	3844.62	3684.38	3283.71	3060.01	3034.2	5134.31	3994.04	3709.13	3072.99	3309.1	2911.83	2803.18	2936.23	2960.74	3208.43	3423.78	2902.36	2879.1	3450.32	4013.04	2417.62	2588.57	3116.13	2632.86	4065.04	3162.07	3001.14	3058.9	3465.63	3253.12	3440.08	3706.42	3378.99	2653.29	2585.29	4074.47	2943.36	3691.24	3293.84
2.414	3194.09	3853.87	5594.6	4631.49	3387.11	3007.25	2387.76	1940.8	1921.68	2736.56	3613.77	3615.12	3451.9	3034.2	3020.06	4675.6	3907.84	3319.61	3138.01	3557.78	2513.38	2561.65	2847.58	2792.8	2963.02	3412.65	2811.09	2824.66	3186.92	4023.87	2331.09	2688.68	3087.07	2698.95	4057.21	3197.05	2884.89	3001.14	3019.09	3277.34	3350.79	3899.76	3020.7	2684.29	2564.2	3759.3	2727.03	3608.7	3312.35
2.4759	3040.11	4103.98	5033.65	4256.32	3339.69	2937.52	2490.98	1888.78	2239.33	2855.78	3671.27	3402.61	3050.33	3020.06	2866.43	4781.85	3777.89	3467.62	2848.53	3689.08	2296.06	2453.41	2832.99	2711.26	3249.87	3269.44	2833.05	2875.14	3047.38	3603.93	1995.44	2609.96	2647.7	2525.77	3853.94	3267.93	3146.66	2884.89	3621.47	3248.34	3722.8	3756.82	2743.57	2726.68	2604.91	3453.31	2933.03	3457.15	3225.18
2.53779	3387.39	3946.49	4677.8	3867.3	3398.09	2909.32	2564.38	1868.49	2265.06	2845.93	3536.86	3474.66	3043.8	2866.43	2968.88	4872.72	3844.56	3150.32	3059.81	3275.22	2182.72	2524.12	3014.71	3120.87	3594.59	3051.06	2477.45	2867.77	2884.39	3752.07	2044.65	2668.12	2524.17	2587.16	4084.42	3116.8	3248.56	3146.66	3839.2	3347.17	3276.94	3770.62	2819.84	2771.02	2875.99	3048.8	3041.09	3522.46	3137.99
2.59969	3681.03	3435.66	4364.19	3836.84	3554.51	2939.81	2300.93	1776.48	2090.44	2861.9	3675.18	3469.39	3060.17	2968.88	2912.04	5203.54	3702.6	3164	2996.34	3367.78	2251.97	2520.09	2635.53	2929.09	3258.91	3350.25	2584.15	2910.37	2584.34	4090.62	2174.57	2415.55	2732.05	2608.53	3654.42	3268.09	3326.62	3248.56	2994.14	3083.33	3468.74	3848.48	2756.33	2998.74	2699.52	3046.63	2897.12	3410.62	3197.09
2.66159	3922.42	3290.53	3925.99	4074.41	3308.96	2988.09	2467.24	1816.26	2161.6	2769.82	3790.07	3883.72	3354.32	2912.04	3277.25	4798.14	3516	3562.45	2979.1	3488.71	2707.4	2645.72	2581.1	2741.66	3354.52	3190.3	2768.14	2975.9	2518.01	3887.8	2079.7	2489.39	2287.26	2472.93	3811.83	3286.49	3147.15	3326.62	3311.08	2802.73	3524.1	3697.14	3248.02	2643.9	2695.43	3309.95	3148.81	3245.87	3158.67
2.72349	3157.81	3522.94	4163.24	3864.06	3630.93	2750.04	2352.93	1890.18	2174.83	2856.35	4080.01	3376.79	3182.03	3277.25	3050.77	4813.92	3292.25	3628.99	2753.09	3448.03	2829.16	2611.87	2657.72	2803.43	3248.27	3687.03	2622.94	2628.28	2769.6	3641.97	2114.34	2380.97	2854.13	2276.23	3725.12	2931.14	3087.12	3147.15	3147.72	3001.67	3886.35	3832.86	3145.69	2606.24	2565.64	3051.38	3526.74	3196.49	3251.39
2.78538	3337.92	3422.84	3730.2	3803.09	3401.08	2640.25	2417.65	1865.61	2001.49	2618.09	4135.35	3413.51	3048.45	3050.77	3125.3	4903.81	3252.68	3084.13	2760.14	3321.59	3081.6	2683.94	2809.63	3114.31	3235.96	3777.94	2714.54	2541.23	2651.03	3555.37	2208.92	2791.97	2878.38	2518.45	3629.94	2980.27	3387.11	3087.12	3096.28	3047.5	4064.05	3652.59	3057.94	3126.61	2552.3	3171.38	3488.18	3226.72	3377.26
2.84728	3446.5	3213.24	3992.67	4001.26	3449.48	2550.45	2144.35	1755.36	2026.35	2578.07	4240.12	3584.07	2916.69	3125.3	2931.68	4960.54	3506.22	2976.87	2551.64	2927.6	2904.07	2681.32	2389.03	2859.81	2692.58	3276.47	2652.42	2704.29	2788.16	3823.43	2005.63	2624.66	2863.94	3008.15	3530.9	2931.64	3357.66	3387.11	2932.77	2996.66	4013.58	3378.8	2972.28	2940.31	2681.72	3105.36	3310.6	3192.97	3056.96
2.90918	3655.33	3379.21	3926.41	4173.19	3633.72	2774.09	2244.33	1881.06	2079.41	2445.31	3946.34	3781.65	2622.06	2931.68	2831.49	4768.55	3164.43	2725.72	2461.5	3075.47	2812.29	3150.6	2749.18	2676.18	3172.75	3445.39	2870.19	2346.52	2543.63	3455.08	2422.48	2757.1	2893.33	2821.67	3772.19	2861.01	3259.94	3357.66	2827.43	2975.64	3741.32	3367.41	2710.01	2974.05	2531.26	3349.24	3291.37	3137.05	3572.52
2.97108	3504.17	3379.35	3565.47	3812.48	3542.4	2781.49	2245.18	2023.56	1942.02	2622.77	3902.2	3463.09	2692.26	2831.49	2515.45	4630.55	3320.13	2801.26	2492.57	3097.11	2901.51	2981.48	2653.04	3077.3	3308.53	3234.56	2712.28	2561.25	2645.6	3606.78	2667.46	3072.7	2567.44	2785.56	3454.9	2938.47	3176.18	3259.94	2763.57	2801.02	3692.42	3531.1	2760.4	2638.82	2651.61	3355.63	3298.93	2965.05	3600.7
[truncated: 31 more columns]

## Sheet: Fig7 C´
wild type	frl59
14298	8662
14121	6470
9255	7240
29400	6241
15080	8045
9967	6344
16884	5151
14528	6799

## Sheet: Fig7 D
	wild type							frl59
Distance(µm)	Normalized Ena intensity profiles (a.u.)
-2.99466	2723.07	2964.61	2782.08	2426.22	2323.59	2544.84	2845.2			2524.76	2683.66	3674.26	4027.76	2603.12	2910.97	2293.51
-2.97108	2712.42	2952.44	2759.45	2420.21	2270.95	2546.52	2832.05			2524.27	2751.43	3656.27	4033.08	2618.26	2912.4	2282.7
-2.9475	2726.21	2979.11	2749.19	2411.38	2328.27	2571.76	2813.22			2548.14	2729.39	3682.38	4062.18	2617.65	2921.66	2320.68
-2.92392	2679.06	2977.14	2774.5	2408.74	2322.23	2552.58	2789.03			2584.8	2739.58	3690.24	4086.16	2589.22	2940.1	2335.62
-2.90034	2710.45	2975.7	2790.86	2404.16	2297.32	2563.04	2772.42			2623.45	2781.41	3704.69	4113.74	2633.89	2919.3	2345.77
-2.87676	2738.11	2917.26	2769	2337.52	2324.26	2572.91	2752.21			2636.58	2732.86	3724.97	4142.73	2623.81	2925.96	2382.24
-2.85318	2762.08	2965.24	2770.39	2382.78	2313.19	2608.18	2765.4			2649.21	2780.63	3731.5	4210.81	2619.77	2876.53	2365.04	2041.91
-2.8296	2743.33	2947.68	2786.22	2380.92	2294.06	2604.9	2717.05			2679.74	2816.7	3719.32	4202.91	2619.78	2857.07	2399.67	2059.07
-2.80602	2749.16	2961.12	2809.49	2408.9	2291.85	2619.54	2705.59			2719.02	2850.59	3713.96	4262.1	2597.54	2840.3	2402.7	2068.06
-2.78244	2744.3	2920.25	2817.01	2436.2	2333.95	2616.98	2722.62			2774.94	2900.3	3703.75	4316.8	2605.3	2859.95	2414.36	2063.97
-2.75886	2805.13	2926.94	2848.38	2450.03	2314.79	2647.04	2727.78			2815.54	2919.84	3731.07	4357.28	2648.76	2860.58	2409.29	2067.01
-2.73528	2766.82	2919.37	2878.67	2500.05	2308.89	2691.8	2784.89		3228.54	2833.56	2951.41	3697.18	4317.78	2612.12	2829.08	2402.64	2081.22
-2.7117	2781.54	2946.21	2903.96	2476.95	2306	2694.78	2766.69		3239.96	2838.3	2958.53	3723.44	4368.81	2626.55	2840.09	2414.86	2095.54
-2.68812	2779.71	2980.75	2927.22	2534.12	2250.94	2675.71	2778.13		3261.3	2881.83	2916.57	3732.01	4373.9	2645	2838.57	2436.99	2108.2
-2.66454	2793.03	2935.11	2990.89	2520.72	2287.53	2729.64	2747.05		3196.45	2907.88	2961.84	3752.06	4395.64	2636.55	2808.22	2435.24	2127.81
-2.64096	2753.46	2893.23	2975.29	2499.19	2287.76	2755.39	2721.29		3166.43	2946.56	2942.58	3776.6	4407.69	2673.01	2809.48	2463.71	2106.91
-2.61738	2713.93	2887.76	3005.27	2493.69	2275.86	2760.3	2725.17	3672.84	3126.23	2995.41	2910.1	3756.83	4478.99	2666.93	2826.89	2478.93	2100.54
-2.5938	2750.11	2908.61	3047.43	2508.17	2264.25	2770.53	2701.53	3717.75	3116.7	3050.13	2889.34	3790.96	4509.78	2679.95	2841.26	2488.07	2116.7
-2.57022	2757.2	2938.98	3027.01	2543.7	2303.76	2751.51	2695.99	3703.9	3203.28	3084.38	2867.28	3824.43	4502.2	2708.07	2848.48	2515.4	2119.93
-2.54664	2750.97	2919.59	3032.54	2510.51	2327.85	2764.57	2672.9	3703.2	3242.57	3101.5	2807.82	3873.46	4553.59	2730.61	2889.34	2498.02	2122.58
-2.52306	2797.03	2910.55	3068.49	2533.64	2359.97	2812.94	2673.05	3705.53	3257.89	3079.57	2824.5	3912.89	4558.26	2770.65	2887.28	2555.42	2089.54
-2.49948	2820.68	2905.39	3089.32	2503.05	2359.14	2849.75	2683.88	3707.04	3297.6	3132.03	2785.34	3935.12	4549.83	2771.06	2897.17	2600.42	2111.5
-2.4759	2776.38	2834.55	3055.66	2533.54	2368.34	2846.11	2690.11	3706.63	3308.3	3107.33	2791.37	4045.19	4617.69	2796.12	2944.53	2608.2	2136.12
-2.45232	2813.55	2886.12	3089	2567.91	2395.77	2852.09	2724.32	3705.15	3366.42	3110.56	2771.8	4202.97	4636.43	2798.24	2956.21	2652.37	2136.99
-2.42874	2847.56	2882.23	3077.86	2557.86	2382.25	2847.67	2754.43	3722.66	3393.89	3160.91	2815.39	4250.39	4666.66	2818.2	2954.85	2710.26	2118.15
-2.40516	2855.23	2897.5	3080.74	2556.85	2416.1	2846.99	2749.45	3693.73	3385.51	3132.59	2804.04	4317.1	4743.99	2804.24	2955.68	2739.88	2134.1
-2.38158	2883.33	2888.86	3066.14	2562.61	2503.92	2910.65	2754.11	3658.01	3381.24	3176.92	2767.71	4351.74	4735.09	2793.78	3004.37	2781.38	2145.94
-2.358	2889.39	2911.99	3122.32	2586.31	2497.24	2866.12	2771.36	3707	3381.2	3133.13	2785.59	4429.51	4693.4	2835.14	3027.05	2802.71	2168.21
-2.33442	2931.65	2809.84	3088.51	2562.43	2451.36	2850.31	2780.23	3732.52	3336.34	3119.38	2800.57	4548.89	4759.62	2831.5	2983.73	2849.02	2149.05
-2.31084	2905.42	2919.53	3088.78	2595.37	2489.8	2850.42	2828.3	3702.06	3277.47	3182.44	2789.8	4559.2	4746.67	2830.49	3001.51	2884.92	2163.51
-2.28726	2879	2886.32	3109.87	2620.08	2454.02	2791.16	2844.37	3641.71	3220.36	3240.75	2777.83	4558.26	4762.25	2855.39	3022.92	2944.16	2150.28
-2.26368	2916.91	2824.14	3052.1	2611.99	2486.72	2808.64	2853.88	3675.14	3242.12	3219.93	2833.43	4588.19	4790.38	2896.56	3019.99	3023.99	2164.19
-2.2401	2907.67	2886.98	3121.29	2648.6	2510.03	2834.87	2856.89	3698.69	3255.52	3284.86	2789.46	4641.27	4814.89	2953.06	2989.2	3068.39	2197.64
-2.21652	2916.23	2884.45	3120.82	2659.41	2529.44	2807.38	2897.96	3698.22	3238.42	3359.16	2795.89	4573.07	4784.46	2967.27	2971.53	3102.68	2172.5
-2.19294	2911.57	2875.44	3136.38	2691.51	2519.94	2803.74	2867.15	3692.58	3196.27	3414.23	2788.84	4619.31	4818.24	3034.51	2982.84	3142.49	2199.79
-2.16936	2882.94	2859.03	3159.03	2673.83	2539.42	2870.49	2925.54	3726.91	3190.69	3493.03	2762.5	4679.6	4807	3075.51	2997.8	3146.31	2224.13
-2.14578	2904.99	2874.63	3165.04	2646.38	2594.01	2859.43	2948.96	3713.96	3178.71	3507.6	2823.67	4683.57	4869.01	3110.73	2942.93	3180.74	2222.86
-2.1222	2889.56	2871.47	3204.03	2701.15	2633.62	2840.23	2934.53	3728.49	3197.37	3601.37	2819.95	4706.6	4929.38	3156.62	2933.04	3176.26	2280.24
-2.09862	2841.54	2844.2	3246.98	2678.69	2628.16	2866.3	2947.46	3756.1	3195.58	3759.38	2835.36	4683.08	4939.85	3262.01	2902.56	3180.63	2286.04
-2.07504	2878.53	2803.1	3280.59	2698.07	2616.4	2929.3	2940.13	3802.37	3159.58	3831.33	2836.92	4730.81	5006.56	3398.48	2898.48	3169.48	2291.74
-2.05146	2818.16	2815.66	3252.72	2707.37	2656.16	2943.61	2958.47	3827.56	3178.2	3938.27	2818.44	4786.05	5044.22	3423.42	2896.8	3193.38	2322.56
-2.02788	2815.18	2838.98	3290.63	2732.41	2675.36	2914.52	2990.05	3820.96	3148.87	4073.79	2849.73	4765.27	5060.74	3477.33	2936.82	3249.04	2350.71
-2.0043	2768.18	2852.91	3302.5	2757.67	2660.1	2909.1	3035.77	3822.65	3134.05	4169.79	2861.3	4812.12	5124.88	3566.16	2935.61	3250.43	2372.51
-1.98072	2781.92	2827.11	3330.68	2745.39	2695.86	2942.17	2987.9	3802.52	3174.93	4250.36	2891.32	4855.24	5140.1	3674.49	2916.71	3316.36	2382.86
-1.95714	2796.3	2883.72	3292.21	2782.7	2744.9	2872.99	2992.28	3792.49	3243.33	4375.6	2899.5	4865.15	5182.69	3749.32	2931.59	3400.8	2409.23
-1.93356	2818.14	2941.29	3321.97	2817.03	2734.24	2848.86	3052.58	3771.09	3256.57	4483.4	2918.99	4903.42	5146.76	3754.22	2936.61	3462.16	2477.98
-1.90998	2763.87	2903.77	3302.88	2837.86	2713.18	2833.52	3006.06	3715.28	3315.95	4575.04	2977.68	4958.61	5220.4	3844.14	2939.47	3532.13	2506.84
-1.8864	2803.66	2895.77	3343.13	2870.4	2799.53	2861.5	3014.26	3679.21	3355.54	4664.41	3000.64	4987.45	5205.25	3835.29	2946.54	3577.7	2525.9
-1.86282	2743.16	2985.21	3333.83	2896.98	2765.85	2843.41	3003.92	3667.7	3393.05	4734.4	3023.28	5057.28	5236.74	3843.12	2987.03	3648.19	2580.6
-1.83924	2804.9	3018.8	3376.9	2924.78	2799.05	2815.26	3122.93	3669.55	3363.68	4707.53	3076.23	5154.76	5276.36	3873.84	2993.28	3752.81	2620.76
-1.81566	2842.47	3030.34	3328.91	2946.44	2833.2	2809.09	3149.86	3633.5	3449.76	4732.3	3164.25	5289.15	5333.11	3872.53	2971.79	3795.16	2635.65
-1.79208	2825.22	3096.3	3332.3	2945.1	2813.23	2814.79	3162.5	3535.64	3411.24	4760.97	3183.1	5442.2	5406.23	3930.96	2997.01	3939.39	2638.43
-1.7685	2875.59	3196.2	3366.45	2996.05	2849.65	2838.14	3224.53	3553.23	3397.37	4796.06	3217.12	5566.43	5483.92	3936.83	3056.23	4031.61	2659.33
-1.74492	2873.89	3230.12	3393.73	2987.31	2872.65	2810.17	3293.37	3513.97	3408.15	4875.91	3330.93	5636.9	5578.6	3981.76	3146.39	4188.05	2659.12
-1.72134	2895.87	3286	3427.98	2989.68	2921.16	2859.09	3382.74	3472.85	3401.12	4841.86	3347.57	5800.7	5709.94	4060.03	3143.54	4264.65	2620.41
-1.69776	2939.93	3369.04	3436.77	3041.12	3001.34	2827.68	3480.1	3494.8	3387.03	4921.95	3383.66	6000.69	5842.66	4119.45	3160.04	4405.6	2662.53
-1.67418	2991.77	3477.44	3485.18	3063.12	3019.2	2855.54	3499.26	3492.15	3340.39	4993.68	3496.62	6143.2	5910.73	4219.17	3217.27	4548.78	2675.77
-1.6506	2988.87	3518.02	3443.84	3093.3	3072.27	2898	3550.45	3428.76	3360.78	5015.67	3502.34	6272.15	6008.71	4278.95	3273.84	4663.06	2694.32
-1.62702	3031.23	3627.74	3474.22	3175.72	3121.64	2881.31	3629.84	3391.65	3340.13	5070.29	3592.92	6361.89	6206.72	4335.91	3282.23	4738.06	2715.19
-1.60344	3103.32	3727.69	3505.95	3187.69	3135.94	2899.41	3743.92	3402.85	3300.34	5155.38	3693.01	6411.04	6323.79	4393.36	3347.35	4864.72	2739.99
-1.57986	3152.47	3837.24	3618.04	3204.66	3211.7	2882.99	3784.83	3343.68	3372.7	5241.95	3834.76	6617.82	6409.11	4466.96	3363.46	4963.34	2758.23
-1.55628	3179.9	3916.19	3643.31	3257.78	3310.69	2936.24	3831.75	3327.31	3337.92	5359.39	3936.1	6843.96	6621.99	4579.75	3367.48	5020.55	2772.69
-1.5327	3254.42	4049.91	3690.4	3301.27	3409.74	2995.93	3885.7	3340.24	3388.59	5512.46	4069.01	6909.96	6769.62	4603.56	3493.24	5120.19	2822.87
-1.50912	3373.91	4111.85	3734.84	3390.18	3485.19	3002.03	3918.04	3364.88	3442.57	5619.88	4182.73	7032.33	7006.4	4756.63	3554.16	5164	2898.63
-1.48554	3500.73	4153.34	3787.01	3469.16	3521.94	3018.98	4015.16	3366.26	3476.6	5682.68	4340.39	7197.62	7250.07	4892.57	3582.04	5222.48	2942.77
-1.46196	3571.81	4147.12	3791.26	3518.54	3611.88	3067.03	4075.9	3346.28	3509.68	5746.37	4451.31	7262.59	7443.38	5030.73	3655.7	5314.91	3020.62
-1.43838	3641.06	4215.08	3848.16	3570.43	3651.14	3050.45	4144.69	3367.5	3574.93	5869.27	4605.35	7280.26	7710.46	5142.06	3742.66	5341.48	3071.49
-1.4148	3746.89	4226.24	3850.26	3638.3	3734.63	3072.99	4176.44	3401.67	3606.5	6040.4	4776.74	7326.91	7997.35	5184.85	3869	5418.75	3140.78
-1.39122	3893.22	4232.98	3920.08	3664.45	3786.59	3079.19	4250.14	3371.36	3648.43	6225.07	5006.96	7310.71	8274.6	5315.8	3995.26	5439.94	3184.46
-1.36764	4017.94	4231	3932.11	3749.74	3841.34	3057.18	4336.95	3392.12	3673.24	6413.77	5184.7	7301.32	8481.19	5409.22	4176.54	5458.72	3278.42
-1.34406	3974.97	4244.25	3935.77	3828.53	3806.06	3136.99	4412.96	3431.63	3752.79	6592.13	5449.72	7264.29	8728.25	5543.14	4352.19	5564.44	3443.97
-1.32048	4047.87	4331.42	4017.12	3893.14	3850.61	3202.25	4505.52	3470.58	3791.09	6778.26	5732.17	7252.03	9014.44	5675.15	4492.21	5631.9	3519.16
-1.2969	4126.17	4362.88	4034.6	3882.28	3846.07	3248.12	4652.55	3455.25	3819.63	7066.65	5928.27	7227.57	9252.1	5776.97	4620.93	5689.9	3591.21
-1.27332	4170.69	4441.87	4079.46	3959.21	3904.67	3315.7	4735.97	3489.6	3834.84	7447.76	6229.34	7266.89	9563.19	5916.45	4756.82	5781.8	3708.18
-1.24974	4231.04	4600.56	4132.31	3998.12	3901.61	3388.33	4861.7	3525	3856.94	7769.91	6537.54	7362.19	9753.52	6061.07	4818.72	5905.27	3811.66
-1.22616	4293.56	4792.41	4201.22	3980.72	3920.53	3433.65	4921.9	3582.64	3874.28	8169.44	6870.04	7451.21	9940.53	6127.44	4930.62	6047.22	3857.99
-1.20258	4306.8	4905.98	4250.21	4047.39	3984.38	3529.22	5001.27	3585.68	3912.49	8633.87	7227.41	7632.02	10184.9	6331.36	5008.62	6179.88	3930.56
-1.179	4328.66	5136.36	4319.93	4118.81	4048.18	3563.64	5083.57	3603.17	3944.65	9213.83	7774.3	7837.95	10427.9	6466.6	4938.35	6297.52	3939.83
-1.15542	4395.89	5251.48	4392.65	4131.02	4218.69	3590.58	5177.11	3615.96	3970.92	9755.2	8250.2	8051.87	10632.1	6559.3	4855.12	6440.34	3998.55
-1.13184	4465.69	5350.99	4453.25	4201.5	4309.52	3624.32	5204.25	3651.61	4063.02	10329.9	8739.65	8243.24	10763	6630.8	4778.37	6544.44	4001.72
-1.10826	4506.73	5521.55	4539.39	4299.78	4395.38	3694.05	5236.15	3711.55	4118.29	11042.8	9263.76	8411.1	10803.4	6806.35	4784.32	6651.96	4039.34
-1.08468	4524.24	5604.51	4577.19	4447.67	4462.64	3684.12	5352.36	3689.38	4112.76	11796	9781.58	8660.12	10883.9	6967.32	4701.2	6789.26	4077.34
-1.0611	4561.56	5818.98	4647.76	4567.77	4579.17	3770.36	5403.4	3707.42	4201.37	12580.3	10361	8874.94	10864	6974.95	4664.26	6909.99	4102.42
-1.03752	4617.32	5890.24	4715.65	4671.25	4730.54	3759.66	5438.91	3757.15	4286.76	13368.3	10789.9	9043.54	10873.3	7143.69	4620.91	7022.78	4147.1
-1.01394	4655.59	5962.18	4781.46	4889.86	4862.21	3768.61	5517.02	3811.4	4324.07	14215.7	11222.6	9195.02	10825.2	7196.47	4628.97	7033.35	4222.04
-0.99036	4750.27	6055.97	4870.94	5065.41	5038.76	3809.13	5534.55	3834.4	4424.61	14934	11692	9288.99	10714.2	7298.17	4651.43	7077.55	4243.85
-0.96678	4762.81	6133.65	4915.32	5253.64	5264.14	3895.41	5560.72	3884.38	4449.31	15657.5	12116	9469.36	10635.2	7459.79	4717.66	7174.65	4336.44
-0.9432	4839.12	6240.75	4939.99	5393.33	5443.97	3945.03	5601.02	3914.23	4504.92	16261.5	12520.1	9653.79	10614.8	7505.87	4833.58	7191.73	4410.99
-0.91962	4908.04	6282.91	5039.02	5595.79	5751.04	3994.56	5639.95	3945.44	4623.53	16900.9	13018.9	9735.93	10571.5	7603.53	4927.06	7275.17	4520.56
-0.89604	4977.82	6422.18	5082.98	5768.51	5952.88	4005.79	5618.01	3978.62	4746.02	17355.6	13515.4	9809.87	10484.6	7690.66	4980.98	7307.89	4614.78
-0.87246	5061.42	6536.92	5139.02	5950.54	6293.54	4078.76	5730.08	4026.39	4793.61	17867	14093.8	9924.03	10475	7790.96	5097.58	7369.42	4725.91
-0.84888	5147.11	6636.49	5276.5	6191.16	6657.72	4140.84	5856.52	4051.7	4821.73	18346	14716.8	9907.34	10461.5	7842.55	5189.73	7399.18	4862.84
-0.8253	5250.1	6817.86	5292.05	6369.61	6940.73	4250.12	5908	4080.43	4940.42	18835.7	15168.6	10043.1	10390	8002.93	5341.51	7386.37	4985.2
-0.80172	5403.54	6978.01	5399.74	6601.6	7342.88	4327.76	5960.91	4198.06	4998.19	19300.2	15863.4	10113.9	10311	8124.93	5508.64	7398.57	5053.5
-0.77814	5589.61	7240.61	5480.3	6834.1	7853.15	4456.9	6012.27	4296.52	5079.48	19817.3	16372.9	10153.9	10308.6	8196.73	5724.72	7340.3	5198.25
-0.75456	5651.11	7553.89	5560.14	7074.81	8232.37	4616.77	6097.79	4295.22	5251.01	20324.6	16844.1	10132.6	10205.9	8213.12	5815.28	7333.77	5372.64
-0.73098	5784.19	7898.2	5664.19	7342.04	8694.64	4746.14	6156.6	4365.38	5281.18	20599.9	17220.6	10180.3	10099.4	8316.11	6044.67	7292.77	5486.97
-0.7074	6046.89	8282.74	5752.24	7559.71	9259.7	4909.47	6274.97	4467.47	5405.36	21124	17543.4	10236.2	10106.3	8374.14	6230.01	7283.94	5654.1
-0.68382	6309.29	8577.9	5869.65	7788.48	9898.2	5051.06	6323.26	4554.19	5492.23	21742.3	17573.8	10300.7	10037.4	8374.97	6473.86	7188.18	5750.55
-0.66024	6405.18	8963.48	5954.95	7947.32	10590.1	5275.84	6528.6	4709.02	5541.78	22047.6	17535.1	10256.8	10037.9	8460.05	6645.23	7167.83	5819.75
-0.63666	6549.69	9458.9	6023.95	8164.08	11188.6	5422.24	6619.09	4758.11	5705.51	22579.6	17492.5	10290.4	10006.1	8446.92	6854.46	7220.2	5928.03
-0.61308	6792.77	9978.68	6119.85	8343.64	11834.4	5636.61	6720.54	4934.1	5923.13	22919.8	17340.5	10335.5	9957.74	8376.17	7010.23	7228.46	6025.5
-0.5895	6956.54	10324.5	6176.41	8588.91	12464.3	5733.81	6836.24	5070.61	6062.6	23235.8	17164.1	10410.6	9952.78	8364.71	7192.56	7154.32	6077.82
-0.56592	7241.3	10821.9	6283.99	8791.68	13219.3	5876.4	6989.56	5233.6	6193.18	23695.8	17116.2	10501.6	10009	8348.77	7385.69	7168.8	6141.63
-0.54234	7540.67	11208.2	6352.9	9006.09	13692.3	5960.82	7081.11	5384.1	6358.78	24028.7	17139	10684.7	9946.57	8367.79	7563.44	7166.89	6199.42
-0.51876	7699.64	11796.9	6496.7	9172.7	14266.7	6079.52	7197.67	5509.75	6547.61	24263	17402.1	10783	9993.14	8370.34	7686	7092.06	6212.57
-0.49518	7978.4	12206.9	6565.77	9450.65	14764.7	6075.98	7367.92	5656.04	6680.2	24677.9	17592.7	10960.7	10011.9	8362.93	7947.39	7056.04	6256.05
-0.4716	8146.09	12746.9	6712.64	9732.64	15142.9	6085.2	7519.32	5777.68	6857.41	24878.2	17757	11194.8	10029.7	8339.66	8087.83	7021.01	6244.18
-0.44802	8433.69	13235.2	6788.28	10071.9	15526.9	6150.17	7665.2	5971.77	7042.39	25235	18062.7	11404.6	10084.9	8355.39	8268.73	6954.56	6276.69
-0.42444	8650.03	13726.8	6870.45	10347.9	15852.2	6283.35	7861.57	6088.79	7164.55	25474.4	18292.9	11595.8	10136.5	8375.15	8369.86	6848.78	6274.33
-0.40086	8875.81	14118.4	6974.26	10554.9	16147.7	6386.23	7953.77	6240.89	7447.27	25681.2	18546.2	11812.8	10101.1	8382.34	8527.22	6817.73	6350.34
-0.37728	9041.66	14569.8	7040.78	10881.6	16372.4	6398.97	8074.12	6422.78	7696.53	25868.8	18752.5	12011.7	10185.5	8352.86	8608.5	6780.65	6389.93
-0.3537	9206.99	15071.6	7104.36	11120.7	16643.7	6526.98	8223.09	6614.45	7990.98	26016.8	18932.8	12139.5	10263.9	8423.87	8596.75	6759.27	6435.63
-0.33012	9420.87	15349.6	7182.18	11441.9	16820.8	6703.81	8399.28	6807.86	8243.83	26183.7	19019.8	12148	10220.5	8489.18	8651.18	6795.31	6507.56
-0.30654	9599.52	15743.3	7226.52	11599.4	16895.8	6875.08	8409.31	6974.13	8536.17	26217.1	19174.9	12258.5	10319.5	8498.19	8650.97	6797.58	6625.73
-0.28296	9830.5	15967.8	7261.94	11903.8	16939.4	6996.52	8506.08	7087.19	8776.39	26127.7	19234.1	12316.3	10431.6	8564.41	8542.02	6764.18	6705.38
-0.25938	9964.95	16172.5	7365.02	12126.9	16954.6	7198.81	8589.08	7262.61	9026.06	26339.4	19509.5	12375.9	10447.8	8614.79	8503.44	6845.65	6818.84
-0.2358	10064.5	16437.2	7320.66	12212.5	16890.5	7354.17	8761.5	7417.75	9312.71	26248.8	19651	12365.9	10599.6	8625.39	8624.26	6806.6	6955.11
-0.21222	10437	16616.1	7412.25	12282.6	16875	7499.24	8935.79	7569.65	9511.41	26439.2	19900.5	12410.5	10790.1	8657.15	8661.11	6836.15	7068.29
-0.18864	10483.1	16791.3	7449.65	12437.4	16861.6	7661.03	9020.57	7759.49	9682.58	26528.9	20165.7	12507.1	10875.1	8688.57	8695.77	6809.59	7076.3
-0.16506	10565.2	16834.7	7482.02	12589.9	16784	7805.49	9194.17	8023.74	9908.96	26678.1	20485.4	12606.1	10983	8685.98	8843.07	6819.23	7137.35
-0.14148	10658.9	17125.6	7500.97	12722.5	16679.9	7944.46	9366.26	8286.92	9999.5	26779.9	20725.8	12692.8	11188.1	8740.89	9016.11	6781.9	7190.69
-0.1179	10697.6	17312.7	7558.63	12862.4	16784.3	8124.27	9590.67	8553.52	10228.2	26962.2	20803.8	12792.7	11350	8764.16	9210.68	6793.45	7247.79
-0.09432	10744.9	17325.2	7585.8	12894	16813	8228.82	9608.34	8876.01	10338.9	27064.6	20976.7	12865.8	11465.7	8814.38	9297.2	6823.96	7240.82
-0.07074	10800.5	17482.9	7625.35	12932.1	16876.9	8391.52	9767.97	9182.18	10448.3	27192.7	21247.1	12979.8	11602.3	8779.45	9399.34	6828.65	7232.99
-0.04716	10865.5	17651.1	7620.17	12987.7	16967.2	8485.73	9893.79	9274.11	10553.1	27219.9	21298.1	13023.6	11656	8855.59	9471.46	6807.45	7261.88
-0.02358	10802.6	17639	7611.68	13080.7	17066.7	8483.82	9978.19	9531.44	10610.7	27172.8	21370.3	13036.5	11658.3	8868.47	9499.98	6854.71	7324.07
0	10878.9	17662.7	7649.05	13086.3	17077.7	8513.18	10002.6	9531.7	10626.7	27370.4	21598.1	13066.2	11658.3	8941.37	9531	6898.27	7350.48
0.02358	10803.3	17574.6	7616.37	13037	17016.3	8456.8	9929.55	9338.47	10550.2	27113.7	21482.8	13048.4	11612.3	8890.83	9519.75	6917.52	7315.36
0.04716	10810.7	17493.2	7615.95	12894.5	16980	8338.94	9884.75	9180.63	10532.6	27171	21423.1	12978.9	11517	8858.34	9426.63	6817.3	7327.53
0.07074	10662	17327.7	7643.15	12764.2	16855.6	8248.21	9780.05	8893.89	10438.4	27169.3	21464.2	12879.3	11390.7	8718.17	9355.76	6823.79	7369.76
0.09432	10466.2	17415.6	7628.62	12755.1	16860.1	8062.66	9653.18	8656.18	10420.7	27028.1	21304.6	12684.6	11257.8	8660.34	9317.41	6787.66	7308.15
0.1179	10322.5	17217.9	7652.66	12666.6	16948	7916.92	9433.92	8416.59	10223.5	26862.6	21200.7	12603.8	11078.2	8613.01	9225.93	6754.52	7313.31
0.14148	10033.7	17123.4	7606.21	12597.7	16947.5	7683.04	9291.53	8224.23	10128.3	26532.6	21038.2	12495.9	10932.3	8482.87	9106.07	6652.89	7199.89
0.16506	9876.74	16911	7557.64	12320.4	17102.1	7485.57	9017.94	8063.59	9986.92	26232.4	20934.3	12237.7	10746.6	8378.19	9137.62	6598.6	7139.24
0.18864	9626.54	16712.1	7606.95	12130.4	17250.7	7324.39	8756.78	7963.25	9859.15	25822.5	20762.6	12045.6	10485.2	8273.73	9039.39	6490.09	7049.27
0.21222	9403.16	16507.2	7618.31	11972.4	17347.4	7172.73	8586.15	7766.4	9716.62	25343	20770.4	11851.8	10309.6	8206.71	9027.79	6335.1	6998.34
0.2358	9219.45	16191.5	7601.81	11828.1	17427.7	6921.44	8392.62	7612.88	9566.98	25021.2	20580.2	11619.5	10096.7	8096.19	8913.72	6257.54	6956.95
0.25938	8990.96	15947.8	7626.4	11692.1	17518.4	6683.41	8157.07	7557.81	9406.78	24418	20507.2	11247.4	10028.3	7943.08	8864.49	6103.77	6963.25
0.28296	8945.22	15640.1	7540.4	11680.4	17434.5	6557.8	7966.69	7497.88	9359.45	23938.9	20315.7	11024.3	9909.48	7852.36	8787.64	6069.85	6924.35
0.30654	8892.74	15207.9	7509.08	11701.9	17329.2	6355.68	7737.6	7353.73	9110.16	23479.5	20097.2	10726.4	9853.86	7847.24	8686.25	5973.18	6863.31
0.33012	8785.94	14823.1	7491.79	11755.2	17098.9	6210.37	7537.32	7171.59	8900.59	22963.2	19811.7	10574.6	9811.82	7820.6	8664.57	5855.02	6833.21
0.3537	8689.75	14450.4	7427.13	11830.5	16838.8	6054.51	7327.24	7076.24	8716.94	22495.6	19746.8	10365.7	9781.13	7791.69	8559.36	5748.45	6788.89
0.37728	8801.31	13990.7	7388.27	11848.8	16364.1	5897.72	7133.08	6978.03	8465.77	22016	19587.5	10176.4	9767.17	7765.6	8434.37	5636.71	6719.54
0.40086	8881.62	13679.5	7379.03	11977.3	15878.5	5796.37	6982.3	7041.12	8227.4	21370.3	19413.3	9836.14	9785.53	7703.98	8371.32	5522.83	6689.45
0.42444	8893.97	13179.8	7287.24	12079.4	15284.6	5647.62	6773.23	6980.33	8036.61	20947.8	19224.8	9560.48	9779.31	7623.11	8288.81	5401.92	6625.99
0.44802	9067.61	12856.6	7261.14	12071.2	14746.4	5408.23	6659.68	6930.51	7780.25	20352.2	19170.6	9357.19	9696.37	7618.77	8167.24	5263.5	6570.33
0.4716	9097.48	12399	7171.52	11947.1	14078.4	5315.04	6516.61	6996.91	7560.42	19937.1	19012.3	9138.2	9586.31	7564.59	8063.6	5191.83	6560.56
0.49518	9190.47	12054.3	7102.19	11560	13395.6	5276.14	6342.73	7042.91	7494.48	19401.8	18664.1	8852.92	9491.88	7533.76	7909.15	5020.53	6531.41
0.51876	9149.21	11739.4	7027.9	11304.4	12731.7	5138.54	6255.8	7125.87	7249.6	18655.7	18370.3	8636.88	9403.99	7504.92	7825.04	4955.18	6496.56
0.54234	9300.64	11336	6973.04	10742.1	12101	5069.5	6138.01	7229.48	7081.25	18168.9	18122.9	8405.96	9347.75	7463.5	7715.49	4854.34	6491.48
0.56592	9315.04	11043.3	6851.99	10204.4	11468.3	4981.81	6054.01	7314.17	6979.39	17567.7	17771.4	8280.84	9136.89	7418.68	7592.08	4789.33	6545.26
0.5895	9225.83	10697.7	6758.31	9741.04	10943.3	4922.13	5942.34	7411.94	6851.21	16964.1	17206.8	8125.72	8921.85	7375.21	7430.29	4732.8	6494.96
0.61308	9193.25	10409.2	6670.45	9187.41	10411.3	4889.44	5881.23	7486.03	6764.67	16330.6	16764.1	7966.16	8789.94	7411.18	7406.18	4682.05	6537.62
0.63666	9177.62	10163.8	6570.45	8762.92	9970.02	4807.83	5760.23	7611.36	6656.16	15577.8	16378.5	7826.5	8619.31	7354.03	7265.04	4564.59	6487.51
0.66024	9217.21	9962.71	6487.9	8273.39	9652.43	4804.74	5680.09	7827.43	6651.22	14960.6	15895.8	7764.21	8444.27	7280.39	7150.12	4520.6	6531.02
0.68382	9205.8	9861.17	6404.95	7850.66	9226.46	4750.07	5678.19	7914.42	6619.18	14185.3	15490.3	7692.13	8325.15	7107.62	6998.72	4420.17	6486.7
0.7074	9207.17	9637.74	6284.31	7535.66	8997.77	4729.75	5680.53	8170.79	6557.32	13531.6	15120.7	7690.8	8226.23	7041.43	6885.84	4392.69	6401.29
0.73098	9230.57	9498.17	6210.03	7195.81	8690.57	4656.72	5662.81	8289.85	6477.89	12820.2	14613.9	7714.48	8099.85	6860.83	6689.88	4326.89	6373.02
0.75456	9196.35	9411.66	6165.17	6988.95	8494.69	4587.18	5587.07	8385.08	6508.56	12205.2	14359.5	7846.35	8073.37	6690.11	6592.35	4275.16	6321.46
0.77814	9132.89	9265.29	6073.36	6815.65	8306.3	4532.32	5536.65	8497.66	6449.75	11628.3	14089.6	7834.45	8045.33	6430.05	6560.56	4250.51	6255.45
0.80172	8968.92	9159.52	5951.03	6643.81	8118.41	4536.78	5451.73	8594.25	6354.68	11038.5	13692.8	7827.95	8005.62	6154.61	6439.94	4242.72	6299.93
0.8253	8824.42	9050.93	5841.99	6515.24	7883.38	4515.03	5405.06	8586.04	6341.67	10535.9	13270.9	7877.67	7999.86	5983.67	6340.75	4241.91	6304.34
0.84888	8558.41	8952.36	5708.16	6365.37	7654.64	4495.62	5373.77	8505.39	6353.65	10081.7	12814.2	7904.21	7921.86	5801.85	6324.02	4205.49	6291.55
0.87246	8335.38	8903.31	5602.51	6246.35	7440.68	4518.52	5304.88	8465.47	6314.88	9639.8	12358.5	7881.48	7953.36	5650.51	6254.84	4246.21	6352.06
0.89604	8155.94	8983.85	5545.01	6127.22	7217.82	4556.86	5239.61	8406.34	6321.88	9301.14	11959.6	7749.3	7993.66	5496.31	6118.79	4282.11	6318.33
0.91962	7958.11	9016.48	5418.29	6030.52	7016.9	4574.2	5038.64	8270.59	6263.56	9032.15	11447.2	7696.9	7878.44	5411.15	6179.66	4259.17	6345.04
0.9432	7690.71	8950.25	5336.46	5947.52	6736.93	4652.04	4859.32	8114.8	6293.36	8920.02	10939.6	7512.24	7873.92	5307.24	6191.34	4233.31	6426.35
0.96678	7410.55	9027.42	5261.43	5894.51	6438.58	4693	4756.93	7932.43	6366.44	8769.63	10535.8	7378.61	7964.96	5199.7	6162.19	4237.12	6356.19
0.99036	7142.16	9026.95	5163.53	5781.35	6309.94	4695.04	4581.01	7794.81	6385.2	8658.65	10021.2	7136.97	7828.39	5078.68	6146.33	4220.57	6299.03
1.01394	6900.36	8940.49	5093.49	5620.76	6183.93	4671.18	4512.98	7618.82	6341.42	8622.4	9598.43	6891.8	7786.73	5004.18	6098.09	4177.82	6175.75
1.03752	6723.15	8855.76	4968.09	5463.04	5971.74	4677.77	4433.88	7453.16	6461.07	8473.39	9307.14	6706.12	7760.59	4868.18	6118.95	4146.84	6126.6
1.0611	6541.57	8657.56	4866.1	5334.75	5841.91	4650.32	4329.09	7172.96	6500.01	8398.97	9062.02	6486.71	7684.15	4772.06	6096.26	4130.27	5977.83
1.08468	6436.93	8436.2	4831.18	5249.64	5756.83	4543.31	4281.2	6979.28	6546.76	8273.07	8763.58	6354.95	7586.94	4601.89	6089.21	4075.32	5856.39
1.10826	6291.41	8301.24	4799.16	5087.35	5607.88	4529.51	4275.11	6852.41	6664.7	8081.98	8503.87	6248.44	7439.85	4500.83	6069.26	4025.04	5707.21
1.13184	6039.69	7968.09	4702.53	4890.55	5503.01	4478.98	4232.41	6648.14	6693.04	7859.79	8227.78	6195.97	7264.24	4390.79	6058.13	3965.47	5610.87
1.15542	5940.35	7694.85	4570.27	4739.49	5422.96	4323.21	4187.5	6556.53	6670.19	7531.01	7871.26	6146.19	7097.79	4287.88	5955.14	3934.28	5493.87
1.179	5778.26	7452.46	4530.78	4576.4	5334.58	4294.62	4187.99	6416.66	6682.78	7177.92	7571.48	6155.24	6885.98	4211.95	5890.67	3831.37	5426.65
1.20258	5696.67	7097.76	4456.11	4435.98	5337.73	4252.24	4120.51	6279.16	6641.68	6906.52	7206.94	6080.37	6683.78	4135.89	5824.25	3793.94	5387.33
1.22616	5623.73	6890.88	4467.76	4321.5	5339.98	4172.92	4143.09	6122.01	6557.13	6564.06	6906.16	6053.66	6471.03	4116.25	5742.08	3737.24	5346.53
1.24974	5532.62	6552.13	4466.04	4209.1	5302.09	4050.61	4075.42	5980.02	6496.9	6223.76	6561.66	6057.55	6277.74	4049.97	5736.33	3672.2	5296.66
1.27332	5435.93	6251.44	4451.78	4109.34	5373.29	4028.98	3989.13	5875.46	6323.15	5896.93	6292.96	5976.37	6124.62	3991.28	5641.02	3598.23	5221.96
1.2969	5310.21	6019.57	4478.3	4003.06	5412.61	3991.46	3956.98	5747	6157.54	5655.56	5985.19	5968.41	5843.57	3976.17	5608.67	3610.78	5155.12
1.32048	5291.72	5767.2	4497.06	3928.2	5521.87	3918.47	3948.67	5634.47	5952.92	5462.95	5792.66	5950.15	5712.92	3955.85	5620.46	3538.75	5061.3
1.34406	5203.87	5591.64	4490.89	3862.63	5563.13	3842.53	3858.72	5460.78	5725.03	5282.48	5647.67	5951.4	5559.15	3916.66	5607.37	3507.77	4959.72
1.36764	5099.6	5336.7	4475.07	3820.15	5586.98	3738.31	3725.15	5361.56	5490.33	5067.95	5488.91	5915.49	5471.06	3848.49	5583.31	3447.56	4849.39
1.39122	5062.39	5166.4	4544.37	3788.82	5542.93	3660.94	3730.77	5264.62	5287.33	4964.62	5311.1	5893.62	5387.8	3819.11	5556.31	3394.15	4725.28
1.4148	5003.77	4987.07	4516.54	3756.79	5495.05	3613.15	3707.57	5173.35	5121.4	4787.3	5162.63	5866.88	5349.26	3819.9	5582.48	3341.23	4553.41
1.43838	4897.96	4746.65	4514.52	3723.32	5425.18	3576.64	3644.07	5110.12	4931.72	4693.48	5062.47	5843.08	5273.73	3772.64	5560.67	3291.76	4443.05
1.46196	4826.59	4562.88	4408.64	3693.92	5266.51	3491.1	3576.94	4929.9	4774.99	4624.9	4899.31	5828.9	5201.78	3698.57	5483.59	3219.76	4317.48
1.48554	4761.48	4475.48	4376.91	3681.6	5114.82	3451.9	3535.07	4813.99	4666.69	4569.78	4783.11	5818.01	5137.44	3707.05	5418.4	3116.06	4205.61
1.50912	4679.53	4309.54	4310.64	3706.89	5013.45	3409.52	3503.21	4749.8	4587.36	4592.82	4631.96	5749.61	5099	3673	5438.07	3056.41	4072.65
1.5327	4644.43	4144.64	4209.61	3754.89	4833.39	3277.66	3413.86	4671.02	4447.33	4510.58	4596.52	5752.26	5032.75	3677.9	5333.21	2980.75	3983.22
1.55628	4584.1	4070.22	4160.33	3803.8	4722.84	3188.07	3354.37	4627.1	4385.95	4520.1	4485.5	5700.26	5016.42	3654.3	5307.56	2887.24	3919.31
1.57986	4587.55	3995.2	4107.37	3844.82	4588.25	3133.18	3303.4	4518.38	4296.66	4513.45	4381.76	5629.26	4920.18	3589.23	5249.22	2844.11	3897.59
1.60344	4558.36	3963.06	4045.8	3837.49	4416.57	3129.34	3224.78	4415.13	4229.01	4539	4384.03	5530.99	4819.29	3602.1	5195.88	2774.91	3844.65
1.62702	4558.12	3988.54	3989.18	3880.11	4317.22	3014.59	3211.09	4356.69	4134.71	4555.83	4345.47	5451.43	4766.8	3597.16	5132.36	2672.82	3787.7
1.6506	4488.19	3948.91	3938.15	3962.75	4257.36	2977.45	3135.07	4297.87	4006.7	4555.75	4295.05	5305.76	4739.9	3562.37	5114.59	2644.88	3804.38
1.67418	4530.14	3894.79	3899.35	4064.47	4139.19	2956.44	3105.16	4218.38	3943.15	4598.88	4268.2	5237.67	4714.25	3536.41	5062.77	2600.88	3803.69
1.69776	4555.44	3935.49	3859.23	4153.63	4068.93	2898.07	2994.72	4143.19	3837.39	4687.12	4303.96	5146.44	4648	3517.9	4928.96	2574.42	3789.51
1.72134	4576.04	3918.33	3817.44	4150.4	3976.31	2896.42	3006.97	4108.97	3684.23	4787.05	4284.74	5058.43	4615.44	3520.3	4805.52	2505.46	3782.94
1.74492	4625.4	3875.28	3801.02	4170.03	3899.67	2892.76	2906.07	4046.66	3588.39	4787.94	4254.48	4889.13	4566.03	3545.49	4729.96	2487.01	3735.44
1.7685	4604.2	3813.64	3799.11	4088.36	3822.33	2842.32	2878.51	3955.46	3558.29	4812.24	4148.24	4869.15	4527.76	3527.55	4598.64	2471.86	3688.41
1.79208	4544.54	3753.66	3775.23	4037.05	3786.66	2834.79	2826.48	3943.17	3464.95	4843.24	4032.2	4751.27	4471.7	3499.92	4480.2	2425.52	3634
1.81566	4582.3	3836.43	3803.77	3916.39	3715.77	2824.63	2785.87	3858.79	3424.51	4825.17	3965.63	4696.8	4443.9	3524.5	4362.42	2387.93	3590.26
1.83924	4622.33	3852.05	3768.06	3843.56	3709.19	2810.92	2756.91	3810.01	3390.73	4853.67	3881.35	4623.79	4424.77	3506.15	4292.65	2389.07	3531.52
1.86282	4620.27	3823.29	3779.28	3703.52	3569.46	2834.72	2775.82	3812.92	3351.1	4751.38	3769.71	4522.27	4489.59	3501.12	4178.49	2357.82	3448.74
1.8864	4609.44	3802.7	3803.19	3568.12	3526.54	2833.03	2760.64	3750.89	3272.17	4669.98	3648.53	4400.4	4517.53	3458.32	4034	2322.05	3346.1
1.90998	4618.08	3844.56	3767.4	3416.32	3409.98	2812.28	2750.86	3673.04	3240.59	4575.42	3575.87	4347.19	4524.79	3433.16	3984.6	2302.9	3260.35
1.93356	4560.09	3830.16	3774.31	3350.23	3322.96	2786.16	2748.43	3635.81	3234.09	4515.42	3488.69	4286.81	4552.73	3388.85	3966.52	2293.14	3195.13
1.95714	4595.27	3776.15	3744.13	3295.46	3203.85	2794.59	2714.56	3605.59	3160.64	4384.73	3440.31	4240.4	4605.57	3414.8	3925.24	2266.17	3096.43
1.98072	4550.61	3743.72	3697.2	3195.15	3140.18	2782.09	2669.75	3534.67	3155.16	4186.42	3385	4197.68	4678.22	3359.15	3882.16	2271.46	3009.34
2.0043	4434.55	3770.06	3669.07	3080.21	3028.67	2794.72	2630.78	3501.1	3071.28	4089.05	3358.73	4191.97	4745.24	3290.17	3866.69	2246.4	2965.26
2.02788	4353.59	3730.68	3633.26	3052.88	2971.99	2791.76	2626.87	3460.15	3016.09	3971.91	3302.95	4167.06	4803.08	3313.56	3842.23	2242.8	2908.26
2.05146	4218.11	3686.53	3576.8	3003.94	2933.96	2793.23	2600.56	3344.66	3002.61	3914.03	3247.55	4147.9	4813.8	3290.95	3832.08	2224.32	2832.5
2.07504	4081.25	3664.36	3557.79	3036.05	2903.9	2744.08	2600.78	3325.06	2988.24	3802.4	3243.03	4064.79	4865.77	3274.73	3862.08	2213.66	2798.56
2.09862	3904.75	3641.9	3497.67	2963.42	2896.85	2743.18	2619.97	3293.67	2959.58	3734.14	3326.33	4028.08	4870.01	3251.22	3869.62	2233.46	2795.89
2.1222	3836.09	3603.01	3445.48	2910.93	2866.37	2799.81	2579.95	3277.84	2967.69	3703.35	3330.49	3966.09	4846.09	3263.7	3871.65	2219.92	2765.07
2.14578	3733.98	3556.9	3426.41	2930.42	2867.72	2762.35	2513.54	3238.26	2908.11	3658.68	3314.19	3919.43	4810.95	3283.28	3843.05	2211.05	2765.06
2.16936	3725.4	3533.49	3391.69	2870.22	2860.71	2747.53	2486.25	3252.14	2946.77	3628.59	3360.2	3849.12	4821.82	3273.9	3825.6	2175.4	2786.85
2.19294	3655.77	3501.48	3395.44	2806.42	2781.12	2759.44	2548.07	3250.1	2915.97	3617.69	3370.41	3861.1	4842.22	3264.42	3842.28	2169.34	2774.58
2.21652	3670.8	3474.24	3389.84	2784.56	2780.66	2772.91	2501.84	3206.74	2910.82	3585.73	3426.77	3788.08	4827.06	3266.58	3846.85	2165.64	2769.09
2.2401	3672.14	3463.93	3364.23	2775.95	2802.05	2750.94	2470.13	3198.96	2852.07	3546.87	3408.85	3763.09	4772.35	3198.2	3787.59	2108.59	2724.84
2.26368	3605.95	3445.1	3331.07	2760.7	2754.7	2741.45	2481.49	3226.79	2889.69	3571.08	3435.18	3794.84	4836	3172.45	3810.76	2124.07	2689.95
2.28726	3633.14	3431.7	3342.75	2746.06	2725.84	2715.56	2473.58	3241.44	2884.55	3569.59	3402.08	3735.92	4843.33	3140.79	3788.76	2171.3	2658.36
2.31084	3623.84	3424.57	3343.8	2767.33	2737.48	2681.2	2456.05	3234.89	2920.5	3544.97	3426.95	3695.81	4806.99	3122.96	3821.82	2123.44	2636.25
2.33442	3520.16	3433.43	3366.38	2761.5	2721.01	2668.38	2444.35	3172.7	2867.55	3523.12	3465.82	3679.64	4787.18	3108.19	3828.14	2106	2553.24
2.358	3517.47	3415.45	3344.13	2760.8	2664.02	2657.64	2446.72	3183.29	2868.08	3481.81	3478.1	3723.32	4749.58	3081.09	3798.53	2118.8	2528.34
2.38158	3548.91	3392.94	3350.3	2732.27	2690.9	2628.28	2495.12	3109.27	2873.97	3521.26	3500.55	3686.41	4656.88	3063.38	3773.5	2138.8	2500.26
2.40516	3459.88	3384.65	3382.23	2713.76	2698.97	2520.56	2436.21	3072.9	2835.68	3518.8	3479.85	3705.61	4613.29		3736.94	2168.95	2470.49
2.42874	3458.59	3361.96	3401.42	2700.31	2664.48	2537.51	2441.36	3099.95	2780.13	3512.86	3480.53	3683.35	4567.45		3728.63	2165.94	2431.39
2.45232	3443.62	3335.29	3363.67	2645.57	2651.72	2552.3	2460.41	3104.05	2840.9	3478.4	3436	3691.09	4565.18		3775.81	2120.52	2408.99
2.4759	3462.31	3314.1	3341.91	2633.59	2655.86	2524.56	2426.44	3085.58	2839.77	3484.26	3454.16	3664.18	4497		3761.67	2097.62	2386.64
2.49948	3466.64	3280.92	3306.89	2634.56	2660.76	2527.23	2424.94	3065.4	2809.55	3504.89	3423.7	3698.13	4542.08		3754.78	2119.94	2371.47
2.52306	3388.82	3256.69	3330.14	2598.3	2674.04	2507.05	2459.45	3074.04	2803.04	3462.68	3523	3671.22	4528.24		3744.6	2067.35	2343.4
2.54664	3337.38	3219.68	3295.38	2616.51	2657.42	2463.34	2452.99	3083	2781.36	3404.06	3496.9	3654.36	4460.6		3703.63	2083.51	2324.35
2.57022	3328.7	3203.24	3258.81	2570.14	2645.53	2466.31	2431.39	3060.36	2802.92	3365.37	3420.07	3665.71	4487.84		3658.09	2080.67	2312.52
2.5938	3329.96	3153.07	3254.09	2597.43	2623.43	2478.25	2436.3	3068.66	2790.96	3338.79	3426.5	3681.85	4441.77		3685.97	2049.77	2287.36
2.61738	3271.58	3095.3	3212.55	2588.11	2574.05	2494.7	2444.97	3057.74	2826.8	3319.11	3397.71	3726.11	4453.02		3636.83	2055.11	2314.49
2.64096	3244.85	3075.47	3186.25	2551.99	2593.97	2459.85	2435.28	3060.57	2787.85	3285.16	3412.29	3717.65	4444.25		3632.3	2036.33	2250.44
2.66454	3235.36	3118.44	3138.37	2595.13	2561.57	2420.36	2439.12	3090.84	2814.84	3264.17	3387.41	3697.22	4413.03		3573.46	2013.15	2243.89
2.68812	3201.36	3068.25	3056.11	2604.35	2542.72	2409.07	2425.45	3092.24	2778.72	3283.6	3346.86	3665.19	4367.99		3617.24	2003.12	2246.84
2.7117	3187.42	3078.91	3008.73	2620.27	2534.81	2409.16	2396.43	3070.22	2756.73	3276.79	3358.97	3657.21	4357.27		3583.22	2009.34	2241.42
2.73528	3182.34	3082.96	2947.21	2596.93	2521.91	2415.95	2406.96	3030.83	2779.76	3230.07	3301.35	3663.88	4314.27		3606.39	2014.88	2239.97
2.75886	3142.83	3046.63	2887.65	2607.02	2517.53	2420.2	2399.49	3059.85	2796.6	3205.69	3319.46	3688.03	4360.76		3592.23	2007.78	2229.68
2.78244	3096.35	3050.8	2851.89	2591.34	2549.69	2444.63	2431.92	3005.88	2823.43	3227.48	3323.14		4302.59		3596.67	2014.12	2209.77
2.80602	3074.87	3060.39	2823.89	2604.37	2534.92	2448.83	2391.05	2960.14	2783.14	3174.13	3281.58		4266.33		3602.5	2004.26	2197.02
2.8296	2998.57	3035.52	2813.31	2644.98	2523.93	2467.82	2400.95	2968.28	2787.12	3193.09	3264.8		4263.18		3553.53	1991.79	2167.32
2.85318	3045.13	3042.91	2795.01	2675.72	2542.33	2460.6	2326.84	2899.22	2818.8	3158.57	3221.55		4239.03		3541.81	1996	2135.31
2.87676	3030.09	3026.47	2760.95	2687.82	2550.63	2442.89	2407.05	2914.69	2778.21	3135.78	3219.44		4229.99		3556.86	2000.94	2129.09
2.90034	3025.72	2981.23	2777.28	2698.49	2556.88	2416.22	2366.26	2914.73	2808.02	3137.01	3169.95		4202.31		3538.93	1999.5	2118.57
2.92392	3001.86	2970.85	2806.34	2686.32	2567.87	2475.59	2374.29	2886.2	2848.1	3108.12	3227.32		4139.52		3560.05	2010.29	2086.01
2.9475	2987.3	2929.93	2855.05	2744.37	2578.24	2502.17	2350.58	2839.15	2835.87	3179.9	3207.31				3566.47	1968.09	2069.98
2.97108	2945.95	2966.21	2779.47	2738.65	2609.83	2457.53	2394.49	2770.07	2830.64	3206.07	3172.83				3561.9	1954.05	2020.25
2.99466	2957.99	2900.07	2844.82	2722.31	2609.88	2467.96	2395.13	2794.86	2803.46	3237.53	3159.62				3566.61	1960.91	2013.58

## Sheet: Fig7 D´
wild type	frl59
14298	8662
14121	6470
9255	7240
29400	6241
15080	8045
9967	6344
16884	5151
14528	6799

## Sheet: Fig7 H
	frl59	wild type	MDD-G4 - Ena RNAi
normalized Ena protein level	57.72	100	61.13

## Sheet: Fig7 I
egg length (mm)
MDD-G4/+	MDD-G4 - Ena RNAi		mat-tubG4, frl59/frl59	Ena-Flag/+; mat-tubG4, frl59/frl59
0.584722	0.573611		0.475694	0.497917
0.558333	0.550694		0.510417	0.504861
0.572222	0.547222		0.513889	0.508333
0.554861	0.555556		0.504167	0.546528
0.584028	0.558333		0.478472	0.470833
0.568056	0.578472		0.484028	0.506944
0.55625	0.570139		0.465278	0.502083
0.5375	0.540972		0.475694	0.498611
0.572917	0.602083		0.464583	0.448611
0.558333	0.559722		0.495833	0.546528
0.551389	0.578472		0.459028	0.506944
0.565278	0.55625		0.4875	0.489583
0.609028	0.575694		0.50625	0.489583
0.579861	0.542361		0.489583	0.490972
0.590972	0.560417		0.451389	0.501389
0.561111	0.574306		0.502778	0.48125
0.540972	0.583333		0.470833	0.521528
0.572917	0.565278		0.509722	0.476389
0.557639	0.575694		0.457639	0.527778
0.574306	0.579861		0.495833	0.497917
0.575	0.560417		0.506944	0.5375
0.571528	0.55		0.478472	0.463194
0.571528	0.571528		0.497222	0.5125
0.599306	0.590972		0.511806	0.492361
0.602778	0.560417		0.504861	0.509028
0.580556	0.553472		0.482639	0.505556
0.561111	0.5625		0.507639	0.496528
0.544444	0.569444		0.5	0.467361
0.565278	0.565278		0.435417	0.513889
0.551389	0.611806		0.476389	0.5
0.561111	0.569444		0.441667	0.504861
0.574306	0.565972		0.463889	0.490972
0.5875	0.559028		0.482639	0.520139
0.588194	0.574306		0.534028	0.504861
0.571528	0.55625		0.496528	0.490972
0.56875	0.589583		0.500694	0.527083
0.545139	0.565278		0.516667	0.461806
0.582639	0.561111		0.534028	0.477778
0.578472	0.597222		0.482639	0.427083
0.547917	0.574306		0.522222	0.457639
0.555556	0.583333		0.504861	0.472222
0.56875	0.552083		0.479167	0.500694
0.558333	0.543056		0.515278	0.491667
0.574306	0.574306		0.465972	0.497917
0.584722	0.575		0.490972	0.448611
0.564583	0.58125		0.515278	0.511806
0.593056	0.559028		0.506944	0.522917
0.580556	0.55		0.505556	0.522222
0.548611	0.570833		0.495833	0.486111
0.568056	0.565278		0.5375	0.482639
0.597917	0.561806		0.509722	0.482639
0.565278	0.552778		0.465972	0.504167
0.552778	0.545139		0.480556	0.48125
0.6	0.572222		0.478472	0.508333
0.573611	0.579167		0.515278	0.479167
0.542361	0.557639		0.472917	0.470833
0.547917	0.540972		0.503472	0.495139
0.539583	0.561111		0.520139	0.50625
0.588889	0.572222		0.536806	0.5125
0.546528	0.545833		0.485417	0.470833
0.563194	0.590972		0.49375	0.488194
0.570833	0.556944		0.486111	0.495139
0.596528	0.561111		0.442361	0.517361
0.561806	0.532639		0.438194	0.523611
0.552083	0.5625		0.472917	0.476389
0.532639	0.552778		0.510417	0.479167
0.567361	0.560417		0.486111	0.480556
0.570139	0.551389		0.488889	0.515972
0.55	0.560417		0.444444	0.508333
0.554167	0.541667		0.509028	0.529167
0.579861	0.573611		0.4625	0.464583
0.55	0.556944		0.472917	0.46875
0.559028	0.579861		0.453472	0.504861
0.58125	0.583333		0.454861	0.49375
0.5375	0.545833		0.477778	0.48125
0.583333	0.570139		0.486111	0.480556
0.58125	0.542361		0.447222	0.504167
0.576389	0.5625		0.402778	0.476389
0.60625	0.577083		0.461111	0.524306
0.572917	0.541667		0.482639	0.515278
0.531944	0.545833		0.51875	0.459028
0.559722	0.598611		0.495139	0.486806
0.56875	0.563194		0.483333	0.461806
0.594444	0.565278		0.448611	0.479861
0.55	0.578472		0.493056	0.497917
0.572222	0.554861		0.499306	0.505556
0.570833	0.575694		0.4125	0.46875
0.613889	0.569444		0.505556	0.502778
0.538194	0.552083		0.489583	0.499306
0.555556	0.573611		0.522917	0.469444
0.58125	0.596528		0.495139	0.486806
0.560417	0.575		0.509722	0.491667
0.59375	0.586111		0.520139	0.425694
0.600694	0.599306		0.513194	0.5375
0.5625	0.547222		0.519444	0.475
0.538194	0.577083		0.497222	0.568056
0.56875	0.55625		0.417361	0.49375
0.554167	0.532639		0.507639	0.466667
0.5625	0.5625		0.473611	0.503472
0.558333	0.540972		0.467361	0.474306
0.578472	0.55625		0.465972	0.490972
0.563194	0.575694		0.432639	0.474306
0.590972	0.568056		0.456944	0.495139
0.55	0.570833		0.473611	0.521528
0.590278	0.563889		0.422222	0.49375
0.590278	0.578472		0.476389	0.468056
0.585417	0.531944		0.465972	0.501389
0.580556	0.565278		0.473611	0.499306
0.55625	0.561806		0.522917	0.464583
0.570833	0.566667		0.515278	0.509028
0.561806	0.570139		0.45625	0.433333
0.5625	0.569444		0.50625	0.45
0.581944	0.56875		0.463194	0.442361
0.579861	0.570139		0.495833	0.494444
0.589583	0.548611		0.473611	0.527083
0.565972	0.545833		0.472222	0.465278
0.563194	0.5625		0.438194	0.438889
0.553472	0.55625		0.461111	0.475694
0.581944	0.583333		0.4375	0.484028
0.556944	0.561806		0.454167	0.509028
0.588194	0.569444		0.452083	0.453472
0.591667	0.567361		0.467361	0.465278
0.555556	0.544444		0.472222	0.481944
0.586806	0.586111		0.457639	0.45
0.559028	0.564583		0.448611	0.490972
0.58125	0.574306		0.504861	0.5
0.577083	0.561111		0.458333	0.48125
0.575694	0.532639		0.463194	0.504167
0.538889	0.540278		0.49375	0.491667
0.540278	0.550694		0.502083	0.489583
0.584722	0.564583		0.473611	0.515278
0.555556	0.559028		0.477083	0.506944
0.584028	0.566667		0.511111	0.450694
0.583333	0.554167		0.5	0.472222
0.554861	0.564583		0.483333	0.464583
0.577083	0.550694		0.5	0.497917
0.573611	0.560417		0.458333	0.475694
0.586111	0.549306		0.465278	0.536111
0.540972	0.545833		0.484028	0.497222
0.555556	0.551389		0.467361	0.525694
0.561806	0.558333		0.438889	0.49375
0.561111	0.573611		0.453472	0.434722
0.565278	0.563194		0.525694	0.492361
0.580556	0.558333		0.5125	0.509722
0.609028	0.586806		0.502778	0.50625
0.556944	0.557639		0.488194	0.459722
0.572917	0.573611		0.484722	0.463889
0.561111	0.534028		0.459028	0.527083
0.564583	0.579861		0.470833	0.475
0.599306	0.595833		0.464583	0.481944
0.572222	0.558333		0.531944	0.515278
0.577083	0.561111		0.510417	0.46875
0.567361	0.601389		0.520139	0.484028
0.567361	0.558333		0.470139	0.483333
0.563194	0.5625		0.529167	0.536806
0.554861	0.574306		0.4875	0.497222
0.566667	0.548611		0.445139	0.509722
0.560417	0.593056		0.475	0.491667
0.540278	0.574306		0.422917	0.493056
0.577083	0.580556		0.409722	0.463889
0.5375	0.585417		0.522222	0.490972
0.554167	0.601389		0.456944	0.428472
0.561806	0.5875		0.494444	0.442361
0.583333	0.555556		0.495139	0.488194
0.590278	0.554861		0.483333	0.489583
0.597222	0.569444		0.477083	0.468056
0.564583	0.584722		0.463889	0.481944
0.574306	0.576389		0.506944	0.497917
0.560417	0.554861		0.522917	0.486111
0.55625	0.565278		0.514583	0.5125
0.568056	0.58125		0.433333	0.490972
0.539583	0.577083		0.461111	0.504861
0.554167	0.565972		0.532639	0.475694
0.554861	0.577778		0.494444	0.493056
0.577778	0.565972		0.446528	0.481944
0.563889	0.577083		0.502083	0.516667
0.572222	0.558333		0.477778	0.477778
0.542361	0.561111		0.474306	0.447917
0.56875	0.545139		0.409028	0.515972
0.5625	0.55625		0.484722	0.464583
0.554167	0.554167		0.502778	0.509028
0.572222	0.588889		0.459722	0.46875
0.570833	0.561806		0.489583	0.476389
0.572917	0.547917		0.476389	0.476389
0.572917	0.559722		0.491667	0.484722
0.577083	0.578472		0.477778	0.458333
0.590972	0.580556		0.465972	0.502083
0.593056	0.560417		0.499306	0.522222
0.560417	0.5375		0.471528	0.521528
0.5625	0.557639		0.440972	0.500694
0.561806	0.570833		0.513194	0.492361
0.575	0.570833		0.45625	0.472917
0.580556	0.566667		0.492361	0.489583
0.563889	0.585417		0.457639	0.46875
0.570139	0.563194		0.497222	0.523611
0.575694	0.551389		0.525	0.541667
0.563194	0.528472		0.511806	0.461806
0.579167	0.552778		0.440278	0.495139
0.5625	0.561111		0.514583	0.501389
0.575694	0.560417		0.481944	0.479167
0.592361	0.578472		0.492361	0.470139
0.580556	0.578472		0.525	0.511806
0.584028	0.569444		0.505556	0.472222
0.565278	0.547917		0.503472	0.497917
0.570833	0.552083		0.490278	0.5
0.594444	0.579861		0.484722	0.483333
0.603472	0.565278		0.474306	0.470139
0.6125	0.584028		0.500694	0.492361
0.600694	0.570833		0.477778	0.472222
0.58125	0.572917		0.508333	0.507639
0.581944	0.579167		0.490278	0.481944
0.581944	0.589583		0.470139	0.459028
0.586111	0.547222		0.499306	0.484722
0.570833	0.574306		0.5	0.481944
0.576389	0.575		0.467361	0.475694
0.604861	0.561806		0.525	0.45625
0.6125	0.570833		0.503472	0.491667
0.584722	0.5875		0.472917	0.465278
0.582639	0.584028		0.470833	0.5
0.565972	0.538889		0.485417	0.4875
0.581944	0.56875		0.443056	0.515972
0.581944	0.558333		0.474306	0.518056
0.570139	0.58125		0.497917	0.435417
0.60625	0.584028		0.534028	0.510417
0.568056	0.565278		0.486111	0.480556
0.589583	0.575		0.534722	0.451389
0.538889	0.600694		0.470833	0.483333
0.570139	0.579167		0.474306	0.492361
0.588889	0.558333		0.480556	0.490972
0.566667	0.593056		0.480556	0.49375
0.580556	0.579167		0.493056	0.484028
0.608333	0.565278		0.481944	0.517361
0.588889	0.592361		0.502778	0.525
0.581944	0.574306		0.479861	0.490278
0.574306	0.56875		0.478472	0.472222
0.579861	0.528472		0.452778	0.450694
0.597222	0.584028		0.514583	0.502083
0.5875	0.585417		0.472222	0.5
0.584722	0.560417		0.49375	0.511806
0.560417	0.579861		0.497917	0.493056
0.572222	0.58125		0.533333	0.495139
0.595833	0.578472		0.493056	0.509722
0.597917	0.539583		0.478472	0.497917
0.595833	0.563889		0.486111	0.471528
0.570833	0.615972		0.45	0.504167
0.571528	0.552778		0.46875	0.452083
0.577083	0.565278		0.476389	0.488889
0.602778	0.579861		0.480556	0.485417
0.561806	0.615972		0.504861	0.544444
0.566667	0.55625		0.476389	0.49375
0.557639			0.438889	0.515278
0.594444			0.4	0.471528
0.576389			0.452083	0.491667
0.552083			0.502778	0.521528
0.567361			0.504167	0.474306
0.544444			0.475	0.493056
0.578472			0.488194	0.509722
0.557639			0.485417	0.488889
0.573611			0.479167	0.501389
0.58125			0.505556	0.527778
0.553472			0.486111	0.48125
0.561806			0.414583	0.520833
0.555556			0.484722	0.506944
0.5625			0.444444	0.513889
0.543056			0.477778	0.470139
0.543056			0.497917	0.477083
0.561111			0.486806	0.495139
0.561111			0.440278	0.465278
0.582639			0.475	0.479861
0.575694			0.354167	0.514583
0.577083			0.45	0.497222
0.551389			0.494444	0.497917
0.584722			0.436806	0.504167
0.579167			0.475694	0.458333
0.571528			0.451389	0.495833
0.565278			0.483333	0.506944
0.565278			0.475694	0.458333
0.567361			0.425	0.472917
0.566667			0.477083	0.480556
0.546528			0.5125	0.468056
0.565278			0.469444	0.505556
0.565972			0.500694	0.471528
0.584028			0.471528	0.463889
0.572917			0.480556	0.494444
0.570139			0.413889	0.497917
0.58125			0.495139	0.510417
0.623611			0.466667	0.491667
0.565278			0.46875	0.464583
0.561806			0.486111	0.451389
0.530556			0.447222	0.503472
0.586111			0.522917	0.495139
0.56875			0.504861	0.48125
0.5625			0.515278	0.464583
0.565972			0.459028	0.484028
0.560417			0.491667	0.495139
0.565972			0.454167	0.497917
0.565278			0.470139	0.476389
0.568056			0.493056	0.518056
0.582639			0.495139	0.475694
0.572917			0.459722	0.433333
			0.471528	0.51875
			0.504167	0.534722
			0.454861	0.533333
			0.4875	0.467361
			0.452778	0.490972
			0.472917	0.469444
			0.492361	0.486806
			0.499306	0.495139
			0.50625	0.474306
			0.427778	0.403472
			0.484028	0.463889
			0.475694	0.488889
			0.490972	0.463194
			0.51875	0.463889
			0.447917	0.429861
			0.464583	0.484722
			0.489583	0.442361
			0.483333	0.435417
			0.461806	0.432639
			0.451389	0.475694
			0.438194	0.454861
			0.458333	0.470833
			0.4625	0.492361
			0.4375	0.509028
			0.427083	0.492361
			0.452778	0.501389
			0.496528	0.485417
			0.461111	0.504861
			0.491667	0.466667
			0.522917	0.472222
			0.404167	0.479167
			0.51875	0.504861
			0.474306	0.452778
			0.555556	0.490278
			0.50625	0.502778
			0.430556	0.516667
			0.397917	0.468056
			0.440972	0.505556
			0.53125	0.517361
			0.490972	0.506944
			0.505556	0.45625
			0.469444	0.447222
			0.454861	0.475
			0.481944	0.495139
			0.496528	0.478472
			0.415278	0.480556
			0.473611	0.490972
			0.496528	0.5
			0.518056	0.472222
			0.477083	0.486806
			0.397222	0.513889
			0.501389	0.463194
			0.5125	0.486111
			0.475694	0.502778
			0.501389	0.490972
			0.454861	0.495833
			0.488194	0.453472
			0.471528	0.529861
			0.458333	0.464583
			0.510417	0.465972
			0.488194	0.434722
			0.479861	0.467361
			0.471528	0.46875
			0.483333	0.502778
			0.506944	0.48125
			0.49375	0.422222
			0.459722	0.531944
			0.53125	0.480556
			0.478472	0.509028
			0.472917	0.493056
			0.431944	0.5125
			0.484722	0.486806
			0.486806	0.482639
			0.50625	0.515278
			0.475	0.493056
			0.497222	0.514583
			0.479861	0.450694
			0.445833	0.511111
			0.499306	0.472917
			0.46875	0.520139
			0.486806	0.505556
			0.492361	0.513889
			0.502778	0.485417
			0.502778	0.463889
			0.501389	0.48125
			0.518056	0.518056
			0.477083	0.509028
			0.465972	0.518056
			0.486806	0.513889
			0.383333	0.497917
			0.4875	0.483333
			0.477778	0.469444
			0.481944	0.474306
			0.525	0.468056
			0.484722	0.545833
			0.470139	0.469444
			0.492361	0.474306
			0.493056	0.502778
			0.495833	0.503472
			0.502778	0.509722
			0.501389	0.505556
			0.496528	0.472222
			0.395139	0.476389
			0.522917	0.486806
			0.475	0.475694
			0.513889	0.491667
			0.489583	0.495833
			0.502778	0.502778
			0.458333	0.479861
			0.489583	0.515972
			0.506944	0.501389
			0.465972	0.495139
			0.490278	0.49375
			0.500694	0.468056
			0.472917	0.515972
			0.503472	0.489583
			0.486806	0.493056
			0.505556	0.475
			0.478472	0.470833
			0.463194	0.459028
			0.509722	0.5125
			0.477083	0.461806
			0.499306	0.460417
			0.454861	0.480556
			0.45	0.515972
			0.50625	0.527778
			0.485417	0.463194
			0.420139	0.477083
			0.438194	0.502083
			0.4875	0.435417
			0.485417	0.486806
			0.526389	0.432639
			0.481944	0.4625
			0.511806	0.475
			0.481944	0.48125
			0.447917	0.464583
			0.521528	0.504167
			0.479167	0.465278
			0.467361	0.489583
			0.506944	0.511806
			0.493056	0.496528
			0.439583	0.506944
			0.515972	0.475694
			0.470833	0.497917
			0.479861	0.479167
			0.488889	0.499306
			0.465972	0.480556
			0.397222	0.46875
			0.486111	0.464583
			0.482639	0.493056
			0.486111	0.474306
			0.485417	0.483333
			0.486806	0.499306
			0.453472	0.443056
			0.477083	0.502778
			0.488889	0.477083
			0.502778	0.493056
			0.485417	0.441667
			0.532639	0.445139
			0.495833	0.476389
			0.453472	0.501389
			0.475694	0.515972
			0.470139	0.485417
			0.471528	0.486111
			0.516667	0.442361
			0.489583	0.55
			0.5125	0.45625
			0.513889	0.454861
			0.502778	0.488889
			0.376389	0.492361
			0.472917	0.461806
			0.488889	0.470139
			0.485417	0.48125
			0.368056	0.5
			0.486111	0.485417
			0.382639	0.480556
			0.496528	0.526389
			0.436111	0.517361
			0.511111	0.495139
			0.527778	0.463889
			0.460417	0.463889
			0.474306	0.475694
			0.475694	0.468056
			0.453472	0.479167
			0.440972	0.465972
			0.500694	0.458333
			0.497222	0.476389
			0.466667	0.495139
			0.459722	0.50625
			0.502778	0.522917
			0.50625	0.398611
			0.448611	0.480556
			0.474306	0.475
			0.527083	0.452778
			0.504861	0.503472
			0.492361	0.486111
			0.475694	0.476389
			0.480556	0.494444
			0.493056	0.509722
			0.509028	0.463889
			0.4875	0.461806
			0.492361	0.474306
			0.501389	0.445833
			0.531944	0.502083
			0.457639	0.507639
			0.463194	0.486806
			0.429861	0.547222
			0.5125	0.527083
			0.48125	0.483333
			0.490972	0.472917
			0.45625	0.466667
			0.486111	0.498611
			0.488889	0.502778
			0.493056	0.452778
			0.465278	0.494444
			0.514583	0.488194
			0.489583	0.484722
			0.489583	0.484028
			0.484028	0.488889
			0.476389	0.497222
			0.466667	0.500694
			0.486111	0.484028
			0.480556	0.520833
			0.479861	0.443056
			0.422222	0.474306
			0.480556	0.497917
			0.469444	0.503472
			0.472222	0.495833
			0.482639	0.51875
			0.492361	0.521528
			0.340972	0.46875
			0.472222	0.497917
			0.520833	0.479861
			0.514583	0.529861
			0.489583	0.520833
			0.481944	0.528472
			0.528472	0.509028
			0.451389	0.494444
				0.461111
				0.478472
				0.5
				0.484722
				0.506944
				0.475
				0.498611
				0.504167
				0.523611
				0.504167
				0.459722
				0.479861
				0.498611
				0.502083
				0.492361
				0.445139
				0.490972
				0.453472
				0.506944
				0.493056
				0.477083
				0.388194
				0.5125
				0.513889
				0.481944
				0.474306
				0.501389
				0.465972
				0.447917
				0.447222
				0.488194
				0.474306
				0.460417
				0.475
				0.435417
				0.497917
				0.515278
				0.5
				0.459722
				0.397917
				0.463194
				0.45625
				0.461111
				0.453472
				0.449306
				0.449306
				0.438889
				0.46875
				0.477778
				0.484028
				0.484028
				0.402083
				0.507639
				0.509722
				0.488194
				0.499306
				0.46875
				0.416667
				0.513194
				0.411806
				0.482639
				0.482639
				0.477778
				0.472917
				0.45625
				0.491667
				0.41875
				0.463194
				0.472222
				0.499306
				0.463889
				0.451389
				0.494444
				0.478472
				0.486111
				0.427778
				0.378472
				0.477778
				0.459028
				0.463194
				0.454167
				0.502083
				0.489583
				0.460417
				0.479861
				0.485417
				0.48125
				0.377083
				0.470833
				0.475
				0.528472
				0.489583
				0.481944
				0.479167
				0.478472
				0.5125
				0.494444
				0.447222
				0.502083
				0.518056
				0.434722
				0.463889
				0.493056
				0.534028
				0.490972
				0.488889
				0.420139
				0.4125
				0.468056
				0.557639
				0.497222
				0.469444
				0.4375
				0.502083
				0.514583
				0.493056
				0.473611
				0.496528
				0.479167
				0.494444
				0.484722
				0.521528
				0.417361
				0.480556
				0.490972
				0.480556
				0.51875
				0.486111
				0.458333
				0.470833
				0.475694
				0.489583
				0.465972
				0.504861
				0.527083
				0.459722
				0.429861
				0.497222
				0.536806
				0.535417
				0.473611
				0.495139
				0.461806
				0.379861
				0.482639
				0.502778
				0.483333
				0.509028
				0.526389
				0.446528
				0.507639
				0.439583
				0.475694
				0.466667
				0.431944
				0.474306
				0.472222
				0.51875
				0.530556
				0.429167
				0.518056
				0.485417
				0.465278
				0.504861
				0.469444
				0.458333
				0.461806
				0.460417
				0.498611
				0.490278
				0.418056
				0.477083
				0.495139
				0.442361
				0.504167
				0.473611
				0.457639
				0.486111
				0.371528
				0.45625
				0.443056
				0.504167
				0.500694
				0.521528
				0.418056
				0.461806
				0.449306
				0.502083
				0.499306
				0.490972
				0.484722
				0.484722
				0.390278
				0.476389
				0.502778
				0.505556
				0.464583
				0.448611
				0.492361
				0.370833
				0.524306
				0.436111
				0.459028
				0.488194
				0.484028
				0.447222
				0.488194
				0.459722
				0.429861
				0.477083
				0.509028
				0.46875
				0.434722
				0.490278
				0.511111
				0.518056
				0.480556
				0.470833
				0.467361
				0.474306
				0.502778
				0.501389
				0.472222
				0.452083
				0.507639
				0.5
				0.5
				0.413889
				0.499306
				0.496528
				0.471528
				0.419444
				0.519444
				0.46875
				0.434722
				0.546528
				0.453472
				0.511806
				0.420139
				0.490278
				0.491667
				0.500694
				0.479861
				0.486111
				0.44375
				0.49375
				0.497222
				0.461806
				0.493056
				0.46875
				0.428472
				0.467361
				0.5125
				0.4125
				0.5125
				0.472222
				0.497222
				0.5
				0.474306
				0.504861
				0.463889
				0.5125
				0.501389
				0.397917
				0.486111
				0.48125
				0.503472
				0.536806
				0.525694
				0.473611
				0.476389
				0.466667
				0.464583
				0.484028
				0.507639
				0.502778
				0.498611
				0.470833
				0.500694
				0.502083
				0.472917
				0.504861
				0.48125
				0.473611
				0.509722
				0.470833
				0.499306
				0.505556
				0.438194
				0.509722
				0.498611
				0.511806
				0.478472
				0.490278
				0.466667
				0.480556
				0.434722
				0.489583
				0.514583
				0.468056
				0.433333
				0.4875
				0.398611
				0.479861
				0.498611
				0.479861
				0.48125
				0.497917
				0.467361
				0.526389
				0.4875
				0.4875
				0.465278
				0.429167
				0.5
				0.514583
				0.445833
				0.490972
				0.474306
				0.503472
				0.489583
				0.492361
				0.489583
				0.463194
				0.475694
				0.490278
				0.50625
				0.502083
				0.518056
				0.497917
				0.5125
				0.493056
				0.454167
				0.540972
				0.416667
				0.477083
				0.490278
				0.49375
				0.490972
				0.466667
				0.478472
				0.515278
				0.489583
				0.538194
				0.503472
				0.476389
				0.474306
				0.450694
				0.458333
				0.475694
				0.482639
				0.486806
				0.50625
				0.410417
				0.475
				0.483333
				0.526389
				0.489583
				0.401389
				0.466667
				0.448611
				0.502778
				0.424306
				0.422222
				0.451389
				0.450694
				0.479167
				0.477778
				0.469444
				0.472222
				0.516667
				0.507639
				0.509028
				0.459028
				0.495833
				0.490278
				0.520833
				0.470139
				0.475
				0.515278
				0.5
				0.482639
				0.46875
				0.50625
				0.435417
				0.484028
				0.479861
				0.478472
				0.4125
				0.488194
				0.416667
				0.459028
				0.464583
				0.403472
				0.44375
				0.449306
				0.513194
				0.433333
				0.484722
				0.447917
				0.490972
				0.477083
				0.490972
				0.475694
				0.468056
				0.484028
				0.403472
				0.452083
				0.503472
				0.488889
				0.488889
				0.494444
				0.470139
				0.502083
				0.519444
				0.506944
				0.465278
				0.449306
				0.481944
				0.457639
				0.486806
				0.442361
				0.456944
				0.461111
				0.485417
				0.484028
				0.453472
				0.490278
				0.431944
				0.443056
				0.500694
				0.49375
				0.464583
				0.460417
				0.477778
				0.477083
				0.469444
				0.497222
				0.450694
				0.479861
				0.440972
				0.440278
				0.495833
				0.431944
				0.486806
				0.447917
				0.496528
				0.459722
				0.475694
				0.470833
				0.417361
				0.488194
				0.473611
				0.515972
				0.488889
				0.490972
				0.461806
				0.522222
				0.438194
				0.48125
				0.479861
				0.45625
				0.443056
				0.375
				0.485417
				0.528472
				0.472222
				0.493056
				0.480556
				0.469444
				0.495139
				0.486111
				0.4875
				0.470833
				0.522917
				0.492361
				0.486806
				0.408333
				0.468056
				0.525
				0.479861
				0.469444
				0.395833
				0.5
				0.474306
				0.483333
				0.425694
				0.478472
				0.441667
				0.430556
				0.484028
				0.468056
				0.505556
				0.484028
				0.477083
				0.505556
				0.45625
				0.424306
				0.486806
				0.423611
				0.506944
				0.5
				0.479167
				0.502778
				0.509028
				0.522917
				0.476389
				0.457639
				0.529167
				0.526389
				0.475694
				0.446528
				0.442361
				0.455556
				0.468056
				0.509028
				0.458333
				0.441667
				0.493056
				0.484722
				0.431944
				0.490972
				0.478472
				0.488194
				0.460417
				0.445139
				0.449306
				0.502083
				0.488194
				0.478472
				0.459028
				0.44375
				0.432639
				0.451389
				0.5125
				0.452778
				0.471528
				0.457639
				0.472222
				0.501389
				0.470139
				0.494444
				0.45625
				0.499306
				0.452083
				0.482639
				0.489583
				0.526389
				0.46875
				0.520139
				0.438194
				0.502083
				0.463194
				0.443056
				0.509028
				0.515972
				0.477083
				0.459722
				0.420139
				0.494444
				0.419444
				0.384722
				0.454861
				0.484722
				0.459028
				0.515972
				0.464583
				0.402083
				0.503472
				0.529167
				0.478472
				0.497222
				0.463194
				0.483333
				0.445139
				0.485417
				0.463194
				0.453472
				0.476389
				0.503472
				0.515972
				0.502083
				0.473611
				0.488194
				0.505556
				0.482639
				0.407639
				0.478472
				0.379861
				0.525694
				0.470139
				0.440278
				0.499306
				0.506944

## Sheet: Fig7 J
nurse cable density (cable/µm2)
MDD-G4/+	MDD-G4 - Ena RNAi		mat-tubG4, frl59/frl59	Ena-Flag/+; mat-tubG4, frl59/frl59
0.3287	0.675771		0.0602548	0.046694
0.416182	0.302013		0.0568974	0.056722
0.614146	0.489834		0.0645321	0.043624
0.488626	0.407581		0.0729843	0.061223
			0.0435843	0.050429
			0.0409221	0.076869

## Sheet: Fig7 K
oocyte cable density (cable/µm2)
MDD-G4/+	MDD-G4 - Ena RNAi		mat-tubG4, frl59/frl59	Ena-Flag/+; mat-tubG4, frl59/frl59
0.425465	0.380713		0.223765	0.259813
0.424706	0.462919		0.310032	0.265405
0.445348	0.535898		0.301304	0.328426
0.439674			0.337496	0.259863
0.484665			0.355953	0.162045
			0.294578
			0.228285
			0.22834
			0.27752
