# Supplementary material for: Spatially distinct FRL and Ena dependent actin networks coordinate nuclear positioning in Drosophila nurse cells
Source: PLoS Genet. 2026 Feb 9;22(2):e1012042. doi: 10.1371/journal.pgen.1012042 (PMC12915960; doi:10.1371/journal.pgen.1012042)
Supplement: S1 Data — (ZIP) [file pgen.1012042.s011.zip › Source data/Fig8_Source Data.xlsx]

## Sheet: Fig8 E
egg length (mm)						egg length (mm)
wild type	ena23/+	frl59/frl59	ena23/+; frl59/frl59			mat-tubG4/+	mat-tubG4, frl59/frl59	mat-tubG4/ UAS-FP4mito	mat-tubG4, frl59/ frl59, UAS-FP4mito
0.533333	0.502083	0.460417	0.366667			0.622222	0.463889	0.385417	0.274306
0.547917	0.509722	0.482639	0.461806			0.558333	0.478472	0.405556	0.30625
0.561111	0.502083	0.496528	0.509028			0.558333	0.452778	0.365278	0.36875
0.533333	0.500694	0.446528	0.404167			0.589583	0.458333	0.366667	0.29375
0.571528	0.530556	0.48125	0.474306			0.561111	0.467361	0.459722	0.288889
0.58125	0.513889	0.483333	0.414583			0.579861	0.478472	0.413194	0.291667
0.584028	0.536111	0.48125	0.406944			0.594444	0.497917	0.422917	0.334028
0.583333	0.497917	0.468056	0.448611			0.586111	0.463889	0.389583	0.321528
0.541667	0.521528	0.472222	0.450694			0.577083	0.464583	0.458333	0.292361
0.559028	0.504861	0.444444	0.429861			0.545139	0.441667	0.385417	0.281944
0.549306	0.505556	0.465972	0.354861			0.575694	0.497917	0.383333	0.266667
0.561806	0.5125	0.471528	0.413194			0.581944	0.444444	0.389583	0.320833
0.576389	0.523611	0.473611	0.391667			0.564583	0.461111	0.347222	0.270833
0.551389	0.519444	0.452083	0.505556			0.565972	0.503472	0.470833	0.253472
0.50625	0.496528	0.457639	0.384722			0.563889	0.465972	0.417361	0.250694
0.564583	0.528472	0.463889	0.470139			0.579167	0.445139	0.371528	0.244444
0.573611	0.509722	0.495833	0.429861			0.564583	0.458333	0.352083	0.248611
0.551389	0.501389	0.477778	0.3375			0.570833	0.472222	0.389583	0.270139
0.527778	0.520139	0.479861	0.48125			0.545833	0.502083	0.425	0.260417
0.547222	0.498611	0.431944	0.373611			0.574306	0.435417	0.400694	0.311806
0.551389	0.507639	0.497917	0.402778			0.552083	0.441667	0.439583	0.276389
0.511111	0.534028	0.504861	0.4625			0.574306	0.463194	0.418056	0.277778
0.5625	0.5125	0.481944	0.36875			0.571528	0.497917	0.501389	0.283333
0.5	0.513194	0.468056	0.384028			0.545139	0.395139	0.479167	0.276389
0.575	0.522917	0.495139	0.453472			0.542361	0.463194	0.398611	0.285417
0.543056	0.514583	0.404861	0.408333			0.565278	0.475694	0.334722	0.282639
0.541667	0.522222	0.4625	0.458333			0.545833	0.451389	0.393056	0.325694
0.560417	0.527778	0.493056	0.384722			0.551389	0.443056	0.547222	0.283333
0.555556	0.529167	0.495833	0.340972			0.548611	0.481944	0.397222	0.293056
0.534722	0.504861	0.464583	0.322917			0.567361	0.384722	0.445833	0.324306
0.594444	0.523611	0.475	0.410417			0.579861	0.477778	0.39375	0.288194
0.51875	0.515972	0.483333	0.472222			0.564583	0.472222	0.429861	0.296528
0.53125	0.535417	0.480556	0.390278			0.589583	0.486111	0.467361	0.404861
0.581944	0.528472	0.495139	0.444444			0.615278	0.490278	0.375	0.300694
0.56875	0.525694	0.461111	0.422222			0.552778	0.533333	0.399306	0.295833
0.551389	0.54375	0.472917	0.383333			0.565972	0.436806	0.422222	0.259722
0.554861	0.516667	0.486806	0.50625			0.5875	0.492361	0.504861	0.284028
0.548611	0.510417	0.464583	0.364583			0.571528	0.450694	0.422222	0.315972
0.552778	0.525694	0.459028	0.356944			0.590972	0.475	0.357639	0.279167
0.563194	0.540972	0.448611	0.424306			0.580556	0.486111	0.380556	0.26875
0.577778	0.534722	0.465972	0.45625			0.586806	0.5	0.376389	0.260417
0.554167	0.520139	0.495833	0.365278			0.550694	0.435417	0.425	0.291667
0.566667	0.513889	0.45	0.484722			0.567361	0.432639	0.384028	0.259028
0.551389	0.510417	0.465278	0.46875			0.574306	0.519444	0.455556	0.296528
0.552778	0.515972	0.46875	0.480556			0.586806	0.433333	0.390278	0.384028
0.563889	0.506944	0.48125	0.454167			0.585417	0.430556	0.470139	0.363889
0.511806	0.536111	0.440972	0.449306			0.56875	0.46875	0.478472	0.326389
0.51875	0.529167	0.46875	0.448611			0.554861	0.491667	0.386806	0.263889
0.572917	0.548611	0.461806	0.483333			0.603472	0.465972	0.421528	0.368056
0.565278	0.509722	0.477778	0.372917			0.575694	0.449306	0.449306	0.385417
0.535417	0.515972	0.483333	0.504861			0.556944	0.503472	0.468056	0.291667
0.578472	0.513889	0.478472	0.450694			0.575694	0.479861	0.339583	0.286806
0.552083	0.503472	0.472917	0.547222			0.55	0.454861	0.425	0.304861
0.516667	0.527083	0.458333	0.44375			0.566667	0.497917	0.463194	0.315972
0.565972	0.549306	0.477778	0.363194			0.553472	0.509722	0.370833	0.2125
0.488889	0.536111	0.467361	0.339583			0.564583	0.473611	0.4125	0.299306
0.579861	0.532639	0.486111	0.45625			0.574306	0.495833	0.388194	0.272222
0.547222	0.529861	0.478472	0.429167			0.563194	0.411111	0.395833	0.304861
0.540972	0.51875	0.503472	0.409028			0.560417	0.5125	0.425694	0.288194
0.568056	0.525694	0.467361	0.473611			0.540278	0.495833	0.381944	0.300694
0.590278	0.490972	0.473611	0.441667			0.561806	0.457639	0.433333	0.377778
0.561111	0.533333	0.484028	0.472222			0.573611	0.46875	0.490972	0.356944
0.560417	0.497222	0.484028	0.413889			0.555556	0.472222	0.380556	0.26875
0.565972	0.506944	0.477778	0.388194			0.527083	0.499306	0.5	0.345833
0.561111	0.502083	0.479861	0.39375			0.56875	0.420833	0.409722	0.265972
0.567361	0.517361	0.474306	0.470139			0.550694	0.494444	0.470833	0.315278
0.560417	0.525	0.459722	0.486111			0.595833	0.447917	0.454167	0.29375
0.546528	0.493056	0.490972	0.377083			0.581944	0.431944	0.455556	0.279861
0.563194	0.5125	0.48125	0.463194			0.5375	0.464583	0.436111	0.290972
0.538194	0.527778	0.449306	0.393056			0.543056	0.395139	0.434722	0.278472
0.529167	0.525694	0.475	0.35625			0.545139	0.504167	0.484722	0.25625
0.55	0.529167	0.472917	0.477778			0.554861	0.477083	0.475694	0.283333
0.520139	0.511111	0.48125	0.455556			0.566667	0.477083	0.461111	0.275694
0.559028	0.524306	0.4625	0.383333			0.557639	0.490972	0.416667	0.249306
0.565972	0.519444	0.476389	0.477083			0.542361	0.486111	0.369444	0.354167
0.551389	0.522222	0.477778	0.384722			0.557639	0.434028	0.4875	0.268056
0.534722	0.531944	0.460417	0.402083			0.525694	0.488194	0.411111	0.272917
0.527778	0.516667	0.463889	0.445833			0.538889	0.477778	0.435417	0.352778
0.53125	0.514583	0.457639	0.352083			0.55	0.454861	0.408333	0.367361
0.613889	0.500694	0.479167	0.492361			0.5375	0.486111	0.379861	0.297917
0.565278	0.559722	0.454167	0.368056			0.543056	0.465972	0.375	0.353472
0.556944	0.510417	0.4625	0.429861			0.568056	0.481944	0.395139	0.300694
0.554861	0.50625	0.465278	0.485417			0.533333	0.445139	0.384722	0.291667
0.546528	0.524306	0.465972	0.448611			0.540278	0.472917	0.421528	0.283333
0.59375	0.520139	0.480556	0.430556			0.559028	0.463194	0.356944	0.296528
0.556944	0.518056	0.475694	0.447222			0.584028	0.41875	0.434722	0.328472
0.552778	0.527778	0.473611	0.43125			0.560417	0.468056	0.389583	0.275
0.544444	0.505556	0.452778	0.457639			0.571528	0.48125	0.352778	0.274306
0.60625	0.485417	0.471528	0.352778			0.54375	0.416667	0.414583	0.327083
0.538194	0.513889	0.461806	0.38125			0.545139	0.536111	0.409722	0.295139
0.574306	0.513889	0.46875	0.379167			0.572222	0.463889	0.371528	0.299306
0.553472	0.509722	0.477083	0.401389			0.550694	0.505556	0.343056	0.293056
0.555556	0.511806	0.492361	0.444444			0.554167	0.446528	0.385417	0.310417
0.56875	0.518056	0.434722	0.380556			0.569444	0.392361	0.402083	0.333333
0.575694	0.508333	0.483333	0.415972			0.54375	0.506944	0.415278	0.269444
0.555556	0.520139	0.48125	0.428472			0.539583	0.536111	0.441667	0.268056
0.55625	0.5125	0.375	0.402083			0.561111	0.475	0.386806	0.313194
0.566667	0.493056	0.488194	0.430556			0.560417	0.435417	0.441667	0.375694
0.523611	0.504861	0.471528	0.390972			0.555556	0.424306	0.378472	0.273611
0.554861	0.498611	0.486111	0.438889			0.540972	0.495833	0.402778	0.286111
0.575694	0.525694	0.464583	0.429167			0.561806	0.454167	0.398611	0.306944
0.539583	0.515972	0.421528	0.364583			0.552083	0.470139	0.418056	0.304167
0.556944	0.528472	0.444444	0.494444			0.584028	0.448611	0.476389	0.304861
0.547222	0.517361	0.502083	0.470139			0.560417	0.459028	0.361806	0.305556
0.538889	0.535417	0.477083	0.364583			0.556944	0.440278	0.4	0.297222
0.575694	0.520833	0.478472	0.451389			0.565278	0.449306	0.397917	0.300694
0.575	0.529861	0.474306	0.471528			0.527083	0.490972	0.413194	0.296528
0.550694	0.51875	0.46875	0.489583			0.540278	0.482639	0.481944	0.26875
0.566667	0.520139	0.471528	0.38125			0.549306	0.468056	0.425	0.265278
0.565972	0.503472	0.46875	0.413889			0.580556	0.379861	0.451389	0.300694
0.511111	0.529861	0.499306	0.418056			0.566667	0.468056	0.440278	0.264583
0.538889	0.540278	0.463194	0.45625			0.561806	0.475	0.378472	0.404167
0.551389	0.501389	0.461111	0.38125			0.611111	0.458333	0.477778	0.272917
0.557639	0.51875	0.477778	0.382639			0.540972	0.522222	0.411806	0.375694
0.552778	0.514583	0.446528	0.415278			0.565278	0.43125	0.403472	0.266667
0.577083	0.490972	0.434028	0.452083			0.55	0.461111	0.463889	0.274306
0.559028	0.497222	0.48125	0.366667			0.580556	0.405556	0.379861	0.400694
0.572917	0.527083	0.470139	0.373611			0.536111	0.463889	0.422917	0.295833
0.584028	0.520833	0.484722	0.447222			0.527778	0.447222	0.382639	0.254167
0.56875	0.517361	0.447917	0.393056			0.560417	0.497222	0.402778	0.249306
0.551389	0.527778	0.471528	0.364583			0.552083	0.402778	0.354861	0.267361
0.547917	0.510417	0.43125	0.357639			0.563889	0.502083	0.376389	0.342361
0.53125	0.516667	0.484028	0.39375			0.552083	0.480556	0.379861	0.307639
0.553472	0.545833	0.482639	0.448611			0.553472	0.490278	0.39375	0.259722
0.552083	0.526389	0.486806	0.424306			0.569444	0.449306	0.347222	0.291667
0.553472	0.491667	0.495139	0.414583			0.549306	0.507639	0.389583	0.284028
0.570833	0.533333	0.498611	0.461806			0.532639	0.472917	0.439583	0.275
0.55	0.5	0.461111	0.377083			0.58125	0.486111	0.423611	0.303472
0.546528	0.492361	0.495833	0.493056			0.552083	0.455556	0.372222	0.311806
0.541667	0.534722	0.488889	0.450694			0.593056	0.444444	0.435417	0.333333
0.5375	0.508333	0.460417	0.455556			0.563194	0.452778	0.38125	0.277778
0.557639	0.525	0.450694	0.340972			0.5625	0.481944	0.329167	0.310417
0.58125	0.509722	0.483333	0.466667			0.572917	0.432639	0.502778	0.290278
0.553472	0.50625	0.465972	0.401389			0.569444	0.45	0.408333	0.297222
0.548611	0.51875	0.472917	0.366667			0.578472	0.503472	0.470139	0.310417
0.584722	0.51875	0.489583	0.377083			0.560417	0.497222	0.383333	0.3
0.584722	0.502083	0.461806	0.452778			0.539583	0.460417	0.395139	0.281944
0.525694	0.5125	0.485417	0.400694			0.555556	0.472917	0.495139	0.271528
0.55	0.522222	0.479861	0.441667			0.527778	0.481944	0.435417	0.298611
0.564583	0.478472	0.493056	0.354167			0.555556	0.440972	0.405556	0.297917
0.560417	0.499306	0.479861	0.452778			0.551389	0.489583	0.405556	0.291667
0.578472	0.485417	0.475	0.390972			0.563889	0.484028	0.451389	0.26875
0.577083	0.51875	0.486806	0.3875			0.567361	0.425	0.397917	0.295833
0.574306	0.509722	0.485417	0.475694			0.595139	0.463194	0.414583	0.255556
0.574306	0.515278	0.461111	0.380556			0.56875	0.525694	0.374306	0.261806
0.529167	0.519444	0.467361	0.364583			0.565972	0.441667	0.430556	0.26875
0.5625	0.530556	0.418056	0.486806			0.566667	0.443056	0.395139	0.3125
0.545139	0.521528	0.434722	0.433333			0.572917	0.472222	0.39375	0.284722
0.530556	0.497917	0.470139	0.452083			0.543056	0.380556	0.407639	0.288889
0.548611	0.536111	0.469444	0.44375			0.584722	0.481944	0.413889	0.352778
0.570833	0.522222	0.479861	0.463889			0.539583	0.418056	0.440278	0.277778
0.582639	0.500694	0.490972	0.383333			0.553472	0.479861	0.492361	0.263889
0.55625	0.536111	0.453472	0.444444			0.546528	0.479861	0.467361	0.301389
0.5625	0.521528	0.465278	0.459722			0.550694	0.420139	0.496528	0.259028
0.561111	0.515278	0.466667	0.457639			0.558333	0.443056	0.441667	0.263889
0.569444	0.492361	0.483333	0.45625			0.565972	0.45	0.481944	0.291667
0.566667	0.514583	0.465972	0.423611			0.575694	0.449306	0.461806	0.284028
0.585417	0.51875	0.488194	0.451389			0.555556	0.440278	0.45625	0.282639
0.570139	0.525694	0.447917	0.372917			0.531944	0.433333	0.44375	0.266667
0.576389	0.531944	0.477778	0.408333			0.552083	0.440278	0.416667	0.302083
0.589583	0.510417	0.484722	0.404861			0.564583	0.476389	0.407639	0.356944
0.5375	0.51875	0.468056	0.371528			0.579167	0.493056	0.490972	0.277778
0.541667	0.525	0.499306	0.429167			0.545139	0.411806	0.436111	0.304861
0.563889	0.502778	0.472222	0.440278			0.555556	0.449306	0.501389	0.273611
0.584722	0.520833	0.495139	0.388194			0.563194	0.419444	0.411806	0.288194
0.530556	0.511111	0.45625	0.349306			0.550694	0.474306	0.479861	0.311806
0.542361	0.527083	0.446528	0.424306			0.538194	0.504861	0.444444	0.263889
0.576389	0.525	0.479167	0.375694			0.545833	0.472222	0.523611	0.30625
0.552083	0.510417	0.452083	0.424306			0.56875	0.495833	0.496528	0.309028
0.535417	0.54375	0.472917	0.435417			0.575694	0.470139	0.495833	0.285417
0.507639	0.520833	0.485417	0.384028			0.567361	0.477778	0.440278	0.331944
0.542361	0.498611	0.46875	0.41875			0.559722	0.472917	0.43125	0.263889
0.571528	0.496528	0.436111	0.449306			0.5375	0.402083	0.46875	0.227778
0.522222	0.497917	0.454861	0.319444			0.561111	0.505556	0.486806	0.282639
0.584028	0.511111	0.4625	0.436111			0.534722	0.474306	0.483333	0.2625
0.536806	0.522917	0.452083	0.385417			0.560417	0.5	0.5	0.273611
0.578472	0.511806	0.45625	0.471528			0.550694	0.458333	0.48125	0.313194
0.554167	0.525	0.484722	0.431944			0.554861	0.435417	0.468056
0.572222	0.499306	0.454167	0.39375			0.564583	0.479861	0.39375
0.554167	0.5125	0.480556	0.393056			0.555556	0.48125	0.486806
0.572222	0.540972	0.465972	0.343056			0.551389	0.415972	0.474306
0.545833	0.515972	0.470833	0.364583			0.574306	0.490972	0.504861
0.580556	0.544444	0.434028	0.452083			0.578472	0.500694	0.472222
0.542361	0.527778	0.497917	0.364583			0.525694	0.408333	0.470139
0.545833	0.529167	0.484028	0.450694			0.575	0.453472	0.472222
0.553472	0.510417	0.473611	0.3875			0.553472	0.465278	0.477083
0.570139	0.518056	0.470833	0.395833			0.572222	0.513889	0.465278
0.543056	0.510417	0.46875	0.463889			0.547917	0.489583	0.477083
0.591667	0.5375	0.463194	0.453472			0.544444	0.400694	0.451389
0.569444	0.509722	0.457639	0.383333			0.574306	0.497222	0.505556
0.540278	0.48125	0.495833	0.46875			0.542361	0.407639	0.51875
0.579861	0.506944	0.461806	0.470139			0.551389	0.436111	0.48125
0.550694	0.522917	0.465278	0.372917			0.570833	0.48125	0.449306
0.4875	0.483333	0.484028	0.470139			0.574306	0.461806	0.435417
0.55	0.488194	0.481944	0.409028			0.586806	0.380556	0.444444
0.578472	0.5375	0.454167	0.4			0.538889	0.468056	0.466667
0.563889	0.509722	0.488194	0.507639			0.566667	0.477083	0.463194
0.554167	0.496528	0.468056	0.48125			0.566667	0.421528	0.477778
0.583333	0.473611	0.475	0.459028			0.575	0.370139	0.459028
0.563194	0.513889	0.454861	0.403472			0.555556	0.49375	0.460417
0.545833	0.50625	0.491667	0.371528
0.542361	0.517361	0.476389	0.360417
0.577778	0.522917	0.476389	0.376389
0.569444	0.535417	0.48125	0.407639
0.557639	0.523611	0.491667	0.38125
0.527778	0.490972	0.461806	0.379861
0.574306	0.527083	0.470833	0.365972
0.542361	0.527778	0.485417	0.330556
0.491667	0.536111	0.484722	0.342361
0.559722	0.520139	0.485417	0.402083
0.536111	0.50625	0.447222	0.407639
0.534028	0.490278	0.454861	0.509722
0.541667	0.498611	0.466667	0.484028
0.557639	0.527778	0.438194	0.463194
0.5625	0.540972	0.493056	0.368056
0.566667	0.5125	0.471528	0.345139
0.551389	0.505556	0.475	0.474306
0.518056	0.520139	0.454167	0.464583
0.541667	0.527083	0.461806	0.344444
0.565972	0.495139	0.449306	0.39375
0.561111	0.523611	0.473611	0.484722
0.5875	0.507639	0.484028	0.407639
0.545139	0.529167	0.472917	0.435417
0.516667	0.499306	0.461806	0.388889
0.573611	0.490972	0.473611	0.414583
0.55	0.509028	0.496528	0.433333
0.5625	0.529861	0.480556	0.477778
0.551389	0.495139	0.476389	0.533333
0.58125	0.498611	0.470139	0.447222
0.556944	0.508333	0.488889	0.5375
0.572917	0.530556	0.504167	0.498611
0.53125	0.511806	0.472917	0.391667
0.550694	0.535417	0.486111	0.386111
0.56875	0.510417	0.489583	0.4
0.565972	0.518056	0.468056	0.420833
0.585417	0.516667	0.472917	0.346528
0.556944	0.518056	0.466667	0.481944
0.532639	0.505556	0.472222	0.490972
0.526389	0.505556	0.4875	0.463889
0.559722	0.505556	0.413194	0.483333
0.51875	0.534028	0.461806	0.472222
0.557639	0.490972	0.481944	0.461806
0.544444	0.497222	0.492361	0.3625
0.6	0.549306	0.516667	0.440972
0.578472	0.5125	0.497222	0.399306
0.552083	0.516667	0.477778	0.336111
0.539583	0.520833	0.497917	0.526389
0.509028	0.522917	0.484722	0.415278
0.565972	0.547222	0.491667	0.436806
0.547222	0.508333	0.455556	0.449306
0.561806	0.507639	0.477083	0.396528
0.551389	0.520139	0.472222	0.471528
0.542361	0.517361	0.473611	0.486806
0.567361	0.522222	0.492361	0.481944
0.546528	0.513194	0.46875	0.458333
0.565972	0.509722	0.436111	0.463194
0.573611	0.492361	0.479167	0.508333
0.581944	0.507639	0.465972	0.443056
0.525	0.539583	0.459028	0.515278
0.540278	0.502083	0.454861	0.527778
0.579861	0.5	0.469444	0.516667
0.591667	0.518056	0.470139	0.444444
0.547222	0.511806	0.470139	0.474306
0.55	0.520139	0.494444	0.484722
0.554861	0.51875	0.472222	0.515972
0.536111	0.514583	0.481944	0.528472
0.547222	0.525694	0.481944	0.432639
0.5625	0.522917	0.479861	0.381944
0.552778	0.50625	0.48125	0.4625
0.559028	0.524306	0.440972	0.411806
0.552083	0.517361	0.479861	0.415972
0.552083	0.502778	0.472222	0.483333
0.546528	0.484028	0.484028	0.477083
0.563194	0.505556	0.483333	0.502778
0.563194	0.51875	0.46875	0.504861
0.555556	0.526389	0.465972	0.421528
0.559028	0.527083	0.457639	0.440278
0.58125	0.513889	0.463889	0.504861
0.570833	0.511806	0.472222	0.453472
0.595833	0.521528	0.489583	0.420833
0.580556	0.502083	0.472917	0.443056
0.572222	0.521528	0.478472	0.445139
0.541667	0.513889	0.483333	0.442361
0.565972	0.522222	0.464583	0.420833
0.569444	0.523611	0.502083	0.474306
0.563889	0.518056	0.502083	0.507639
0.579861	0.5	0.459722	0.472917
0.561111	0.51875	0.489583	0.478472
0.548611	0.528472	0.461806	0.479861
0.573611	0.531944	0.460417	0.413194
0.549306	0.5125	0.466667	0.423611
0.561806	0.513889	0.477778	0.438889
0.554861	0.489583	0.490278	0.402083
0.558333	0.519444	0.469444	0.510417
0.561806	0.505556	0.458333	0.480556
0.569444	0.511806	0.383333	0.45625
0.551389	0.529861	0.452083	0.4875
0.559722	0.524306	0.46875	0.421528
0.566667	0.527778	0.495139	0.427778
0.533333	0.522917	0.434028	0.496528
0.517361	0.51875	0.48125	0.459722
0.564583	0.496528	0.489583	0.502778
0.541667	0.534028	0.461806	0.447917
0.539583	0.528472	0.477778	0.394444
0.565972	0.523611	0.481944	0.467361
0.553472	0.528472	0.469444	0.492361
0.539583	0.499306	0.472917	0.4625
0.56875	0.485417	0.481944	0.402778
0.577778	0.490972	0.459028	0.468056
0.557639	0.492361	0.464583	0.50625
0.551389	0.516667	0.454861	0.476389
0.567361	0.496528	0.479861	0.4125
0.541667	0.535417	0.485417	0.436806
0.566667	0.505556	0.438194	0.385417
0.593056	0.504861	0.4625	0.39375
0.532639	0.529167	0.516667	0.454861
0.578472	0.507639	0.465972	0.390972
0.541667	0.528472	0.466667	0.372917
0.535417	0.498611	0.485417	0.438889
0.565278	0.49375	0.477778	0.507639
0.574306	0.515278	0.445139	0.470833
0.552778	0.522917	0.476389	0.508333
0.569444	0.509722	0.472222	0.4
0.567361	0.514583	0.476389	0.458333
0.536111	0.5125	0.463194	0.485417
0.556944	0.536111	0.482639	0.488194
0.572222	0.521528	0.488194	0.413194
0.563194	0.513194	0.438194	0.413194
0.538889	0.529861	0.44375	0.4875
0.55	0.528472	0.436111	0.407639
0.530556	0.503472	0.480556	0.463194
0.523611	0.514583	0.485417	0.465972
0.579861	0.508333	0.474306	0.461806
0.549306	0.533333	0.46875	0.46875
0.552778	0.524306	0.444444	0.484028
0.558333	0.514583	0.474306	0.45
0.526389	0.4875	0.502083	0.360417
0.584028	0.5375	0.514583	0.480556
0.570833	0.508333	0.470833	0.45625
0.574306	0.515972	0.490972	0.505556
0.568056	0.525	0.510417	0.480556
0.570833	0.527778	0.495139	0.453472
0.534722	0.48125	0.477778	0.459028
0.571528	0.509722	0.459722	0.504861
0.579167	0.523611	0.486111	0.454861
0.526389	0.524306	0.482639	0.513194
0.56875	0.490972	0.479861	0.441667
0.541667	0.527778	0.478472	0.436806
0.572222	0.525694	0.492361	0.416667
0.552083	0.529861	0.475694	0.458333
0.577778	0.505556	0.486806	0.507639
0.559722	0.522222	0.476389	0.394444
0.49375	0.511806	0.475694	0.451389
0.51875	0.507639	0.474306	0.334028
0.5625	0.506944	0.460417	0.491667
0.566667	0.511806	0.484722	0.398611
0.529861	0.509028	0.473611	0.45625
0.5625	0.55625	0.500694	0.461806
0.524306	0.522222	0.421528	0.465972
0.554861	0.554861	0.514583	0.521528
0.563194	0.513889	0.470833	0.472222
0.56875	0.536806	0.483333	0.452778
0.536111	0.515278	0.468056	0.434722
0.564583	0.515972	0.475694	0.453472
0.572222	0.531944	0.490278	0.499306
0.556944	0.530556	0.496528	0.440278
0.577778	0.505556	0.445139	0.46875
0.55625	0.533333	0.477083	0.386806
0.559028	0.513889	0.476389	0.4625
0.520833	0.507639	0.421528	0.447917
0.522222	0.515972	0.446528	0.465972
0.552778	0.538194	0.470139	0.43125
0.565278	0.504167	0.474306	0.50625
0.538889	0.504167	0.490972	0.411111
0.542361	0.540278	0.488194	0.447222
0.570833	0.525694	0.502778	0.447222
0.539583	0.50625	0.491667	0.459722
0.53125	0.501389	0.445139	0.434028
0.515278	0.527778	0.465972	0.399306
0.557639	0.508333	0.498611	0.436806
0.572917	0.50625	0.48125	0.497917
0.552778	0.509722	0.472917	0.460417
0.563889	0.5125	0.505556	0.410417
0.539583	0.510417	0.457639	0.482639
0.54375	0.532639	0.468056	0.499306
0.565972	0.515278	0.464583	0.505556
0.515278	0.514583	0.442361	0.529861
0.567361	0.536806	0.478472	0.46875
0.51875	0.529167	0.44375	0.484722
0.571528	0.541667	0.496528	0.453472
0.545139	0.501389	0.447917	0.479861
0.583333	0.5375	0.415972	0.415278
0.552083	0.532639	0.522222	0.455556
0.55	0.490278	0.473611	0.520139
0.531944	0.503472	0.44375	0.388889
0.551389	0.499306	0.482639	0.414583
0.5375	0.476389	0.475694	0.438889
0.570833	0.522917	0.493056	0.519444
0.550694	0.513889	0.475	0.435417
0.55625	0.510417	0.488889	0.390972
0.564583	0.515972	0.509722	0.449306
0.565278	0.513889	0.513889	0.457639
0.526389	0.497917	0.5	0.459028
0.570833	0.50625	0.4875	0.45625
0.549306	0.523611	0.424306	0.467361
0.578472	0.522917	0.472222	0.489583
0.596528	0.51875	0.501389	0.345833
0.582639	0.500694	0.497917	0.3625
0.563889	0.497917	0.464583	0.491667
0.586111	0.514583	0.428472	0.465972
0.560417	0.517361	0.473611	0.495833
0.551389	0.505556	0.495833	0.475694
0.539583	0.534722	0.475	0.39375
0.5625	0.530556	0.463194	0.379861
0.568056	0.520139	0.471528	0.361111
0.561806	0.49375	0.499306	0.48125
0.561111	0.490278	0.479167	0.482639
0.602778	0.53125	0.433333	0.454861
0.563194	0.477778	0.478472	0.477778
0.58125	0.533333	0.461111	0.509028
0.561111	0.515278	0.470139	0.5
0.552083	0.531944	0.495139	0.473611
0.553472	0.525694	0.483333	0.50625
0.561806	0.498611	0.465972	0.429167
0.538194	0.502778	0.509722	0.41875
0.559028	0.498611	0.477083	0.379861
0.552778	0.506944	0.496528	0.474306
0.559722	0.497917	0.454167	0.495139
0.535417	0.497917	0.407639	0.545833
0.531944	0.515278	0.472222	0.46875
0.552083	0.50625	0.455556	0.41875
0.558333	0.520139	0.501389	0.465278
0.579167	0.502083	0.488194	0.476389
0.563194	0.486111	0.497222	0.444444
0.544444	0.513889	0.494444	0.498611
0.547222	0.505556	0.480556	0.495833
0.546528	0.522222	0.466667	0.501389
0.517361	0.50625	0.504861	0.472222
0.555556	0.504861	0.475694	0.452083
0.559028	0.510417	0.48125	0.470139
0.529167	0.507639	0.440278	0.361111
0.552778	0.48125	0.429167	0.456944
0.565972	0.510417	0.503472	0.5
0.5375	0.525	0.494444	0.531944
0.552083	0.5125	0.500694	0.398611
0.554167	0.543056	0.470139	0.535417
0.579861	0.503472	0.46875	0.484028
0.569444	0.501389	0.453472	0.381944
0.553472	0.529167	0.484028	0.382639
0.570139	0.502778	0.478472	0.386111
0.549306	0.504861	0.461111	0.533333
0.570139	0.497222	0.477778	0.429167
0.549306	0.5125	0.491667	0.449306
0.538889	0.529861	0.509722	0.440972
0.556944	0.502778	0.472917	0.440278
0.575694	0.514583	0.460417	0.515972
0.564583	0.477083	0.474306	0.416667
0.545833	0.502778	0.463194	0.495139
0.542361	0.516667	0.482639	0.463194
0.544444	0.527778	0.488194	0.370833
0.551389	0.51875	0.496528	0.43125
0.602083	0.495833	0.463889	0.488194
0.572222	0.497222	0.509722	0.507639
0.543056	0.517361	0.502778	0.472222
	0.509028	0.479167	0.463194
	0.513194	0.429167	0.451389
	0.467361	0.469444	0.455556
	0.504861	0.456944	0.495833
	0.506944	0.426389	0.405556
	0.501389	0.35625	0.422917
	0.497917	0.468056	0.468056
	0.498611	0.5125	0.39375
	0.511111	0.404167	0.392361
	0.519444	0.479861	0.497222
	0.533333	0.461806	0.421528
	0.528472	0.4875	0.454167
	0.515278	0.477083	0.485417
	0.507639	0.509028	0.354861
	0.5125	0.441667	0.420833
	0.503472	0.449306	0.49375
	0.511806	0.5	0.430556
	0.497917	0.491667	0.421528
	0.520833	0.481944	0.446528
	0.531944	0.477083	0.441667
	0.518056	0.470833	0.485417
	0.513889	0.445833	0.405556
	0.504167	0.495833	0.490972
	0.509028	0.490278	0.448611
	0.498611	0.472917	0.466667
	0.507639	0.477083	0.452778
	0.534722	0.497917	0.422917
	0.479861	0.493056	0.441667
	0.484028	0.411111	0.383333
	0.525694	0.464583	0.385417
	0.508333	0.474306	0.493056
	0.531944	0.466667	0.393056
	0.511111	0.479861	0.421528
	0.520139	0.490972	0.44375
	0.480556	0.513194	0.484722
	0.49375	0.515972	0.438889
	0.513889	0.482639	0.470139
	0.526389	0.497222	0.508333
	0.506944	0.489583	0.472222
	0.496528	0.51875	0.434028
	0.515972	0.452083	0.497222
	0.5	0.489583	0.465972
	0.515972	0.484028	0.418056
	0.525694	0.495833	0.409028
	0.519444	0.495833	0.484028
	0.509028	0.493056	0.468056
	0.509028	0.479167	0.490972
	0.497222	0.465972	0.411806
	0.499306	0.472917	0.449306
	0.526389	0.467361	0.429167
	0.540972	0.495139	0.461806
	0.511806	0.477083	0.492361
	0.532639	0.497222	0.416667
	0.50625	0.502778	0.3125
	0.502083	0.461111	0.438889
	0.513194	0.494444	0.521528
	0.529167	0.484722	0.511111
	0.515278	0.470833	0.417361
	0.54375	0.485417	0.486111
	0.481944	0.508333	0.399306
	0.55625	0.440972	0.498611
	0.486806	0.500694	0.422222
		0.498611	0.428472
		0.489583	0.504861
		0.486806	0.472222
		0.472222	0.522222
		0.465278	0.427083
		0.473611	0.480556
		0.518056	0.479167
		0.479861	0.46875
		0.5	0.521528
		0.503472	0.384028
		0.473611	0.375694
		0.482639	0.507639
		0.476389	0.480556
		0.488194	0.466667
		0.503472	0.442361
		0.465972	0.525694
		0.481944	0.523611
		0.472222	0.492361
		0.480556	0.452778
		0.478472	0.480556
		0.490972	0.48125
		0.459722	0.504167
		0.495139	0.305556
		0.497222	0.380556
		0.441667	0.472222
		0.490972	0.496528
		0.460417	0.495833
		0.486806	0.458333
		0.490278	0.440972
		0.461806	0.486111
		0.502778	0.451389
		0.482639	0.465278
		0.467361	0.497917
		0.490972	0.510417
		0.502083	0.441667
		0.477083	0.454861
		0.494444	0.511111
		0.511111	0.425
		0.471528	0.477083
		0.483333	0.479167
		0.503472	0.459722
		0.480556	0.484722
		0.460417	0.520139
		0.466667	0.472917
		0.508333	0.44375
		0.472917	0.5125
		0.475694	0.497917
		0.488889	0.45625
		0.475694	0.403472
		0.495833	0.403472
		0.459722	0.425694
		0.4375	0.438889
		0.486806	0.45625
		0.495139	0.470833
		0.463194	0.519444
		0.497917	0.455556
		0.476389	0.497222
		0.484722	0.472917
		0.477778	0.400694
		0.472222	0.498611
		0.476389	0.470139
		0.491667	0.440278
		0.504861	0.476389
		0.473611	0.473611
		0.505556	0.477778
		0.490278	0.472917
		0.468056	0.488194
		0.471528	0.475694
		0.469444	0.414583
		0.507639	0.406944
		0.447917	0.393056
		0.491667	0.516667
		0.496528	0.406944
		0.499306	0.43125
		0.488194	0.365972
		0.495139	0.415278
		0.499306	0.548611
		0.509028	0.5125
		0.492361	0.386806
		0.454861	0.428472
		0.465972	0.472222
		0.464583	0.505556
		0.438889	0.533333
		0.498611	0.411806
		0.445139	0.347917
		0.507639	0.463889
		0.440972	0.369444
		0.495139	0.482639
		0.48125	0.445139
		0.490972	0.429861
		0.490278	0.442361
		0.477778	0.518056
		0.496528	0.396528
		0.513889	0.414583
		0.456944	0.471528
		0.448611	0.428472
		0.457639	0.463889
		0.46875	0.434722
		0.499306	0.475
		0.463194	0.439583
		0.493056	0.505556
		0.489583	0.440278
		0.446528	0.461111
		0.44375	0.421528
		0.478472	0.443056
		0.513889	0.498611
		0.48125	0.468056
		0.5	0.447917
		0.490972	0.457639
		0.475694	0.529167
		0.468056	0.463889
		0.497917	0.445833
		0.517361	0.390972
		0.509028	0.403472
		0.509722	0.504167
		0.486806	0.463889
		0.470139	0.475694
		0.477778	0.461806
		0.447222	0.383333
		0.490972	0.447917
		0.49375	0.531944
		0.486806	0.423611
		0.493056	0.420139
		0.470833	0.379861
		0.498611	0.407639
		0.489583	0.511806
		0.483333	0.399306
		0.498611	0.454167
		0.451389	0.495139
		0.475	0.465278
		0.485417	0.507639
		0.469444	0.517361
		0.482639	0.456944
		0.486806	0.472222
		0.465278	0.493056
		0.459722	0.463194
		0.469444	0.430556
		0.415278	0.475694
		0.481944	0.485417
		0.517361	0.502083
		0.416667	0.427083
		0.465278	0.475694
		0.474306	0.473611
		0.480556	0.353472
		0.48125	0.420833
		0.477778	0.391667
		0.493056	0.422222
		0.481944	0.489583
		0.484722	0.442361
		0.472222	0.513889
		0.469444	0.468056
		0.470139	0.45625
		0.481944	0.388889
		0.490278	0.511806
		0.500694	0.532639
		0.509028	0.470833
		0.472222	0.493056
		0.463194	0.509722
		0.447917	0.438889
		0.46875	0.530556
		0.497222	0.463194
		0.45625	0.51875
		0.483333	0.488889
		0.463889	0.481944
		0.486111	0.35
		0.472917	0.365972
		0.479167	0.438194
		0.491667	0.475694
		0.459028	0.531944
		0.458333	0.472917
		0.479861	0.395139
		0.472222	0.463194
		0.475	0.416667
		0.493056	0.48125
		0.490972	0.491667
		0.46875	0.532639
		0.479861	0.483333
		0.484028	0.520139
		0.470139	0.48125
		0.495139	0.463194
		0.497917	0.464583
		0.4625	0.48125
		0.479167	0.470833
		0.46875	0.410417
		0.491667	0.525
		0.509722	0.472917
		0.434028	0.477083
		0.48125	0.383333
		0.476389	0.48125
		0.428472	0.490278
		0.454861	0.5
		0.489583	0.461806
		0.480556	0.475
		0.470833	0.552778
		0.5	0.422917
		0.489583	0.454861
		0.491667	0.472917
		0.475	0.49375
		0.489583	0.379861
		0.454167	0.496528
		0.467361	0.507639
		0.493056	0.461111
		0.488889	0.489583
		0.486111	0.497917
		0.5125	0.363889
		0.491667	0.438889
		0.493056	0.496528
		0.41875	0.411111
		0.519444	0.483333
		0.519444	0.477778
		0.459722	0.51875
		0.467361	0.372917
		0.473611	0.41875
		0.502778	0.370833
		0.467361	0.480556
		0.513889	0.526389
		0.470139
		0.475
		0.466667
		0.484028
		0.485417
		0.478472
		0.469444
		0.451389
		0.484722
		0.502083
		0.504861
		0.4875
		0.475
		0.470833
		0.480556
		0.475
		0.474306
		0.489583
		0.494444
		0.465972
		0.469444
		0.461111
		0.518056
		0.379861
		0.449306
		0.4625
		0.454167
		0.477083
		0.495139
		0.411111
		0.485417
		0.469444
		0.473611
		0.457639
		0.469444
		0.451389
		0.475
		0.467361
		0.502778
		0.479861
		0.481944
		0.49375
		0.395833
		0.482639
		0.478472
		0.496528
		0.504167
		0.464583
		0.502083
		0.453472
		0.485417
		0.483333
		0.476389
		0.464583
		0.51875
		0.463194
		0.493056
		0.495833
		0.401389
		0.492361
		0.485417
		0.473611
		0.514583
		0.507639
		0.433333
		0.490972
		0.486111
		0.477778
		0.461806
		0.489583
		0.461111
		0.486806
		0.473611
		0.457639
		0.502083
		0.44375
		0.5
		0.465972
		0.502083
		0.416667
		0.477083
		0.486806
		0.473611
		0.456944
		0.525
		0.452778
		0.477083
		0.482639
		0.475
		0.474306
		0.46875
		0.479167
		0.488194
		0.497917
		0.465972
		0.434722
		0.483333
		0.506944
		0.488194
		0.513889
		0.474306
		0.439583
		0.505556
		0.502778
		0.490972
		0.48125
		0.438889
		0.484722
		0.488194
		0.483333
		0.48125
		0.506944
		0.495833
		0.470139
		0.461806
		0.470139
		0.494444
		0.491667
		0.45
		0.486111
		0.472222
		0.484028
		0.478472
		0.465278
		0.500694
		0.447222
		0.476389
		0.501389
		0.4625
		0.511806
		0.496528
		0.465278
		0.478472
		0.509028
		0.5
		0.497222
		0.504167
		0.476389
		0.488194
		0.46875
		0.483333
		0.478472
		0.504167
		0.500694
		0.486806
		0.479167
		0.428472
		0.523611
		0.461806
		0.472917
		0.472222
		0.477778
		0.476389
		0.449306
		0.476389
		0.484028
		0.50625
		0.481944
		0.478472
		0.457639
		0.486806
		0.463889
		0.464583
		0.454861
		0.476389
		0.484028
		0.490278
		0.511111
