# Supplementary material for: Spatially distinct FRL and Ena dependent actin networks coordinate nuclear positioning in Drosophila nurse cells
Source: PLoS Genet. 2026 Feb 9;22(2):e1012042. doi: 10.1371/journal.pgen.1012042 (PMC12915960; doi:10.1371/journal.pgen.1012042)
Supplement: S1 Data — (ZIP) [file pgen.1012042.s011.zip › Source data/FigS2_Source Data.xlsx]

## Sheet: FigS2 E
RC actin cable length (µm)
wt	frl59
24.339	20.808
19.07	30.884
22.35	27.548
28.406	26.589
28.839	26.163
26.016	21.035
22.581	32.427
22.163	26.331
24.351	26.482
16.639	27.603
17.568	27.372
24.683	30.345
23.394	37.614
19.206	36.316
24.989	36.794
18.765	28.086
20.08	36.731
15.811	39.823
14.079	26.297
23.345	35.112
25.188	43.308
28.188	23.958
18.343	41.361
20.929	21.558
21.079	32.797
17.398	38.217
21.838	26.736
20.214	34.379
29.222	34.964
27.149	36.163
24.825	28.101
28.77	33.818
13.554	26.177
13.182	27.418
35.698	32.103
22.416	25.985
21.953	27.644
21.514	28.053
24.098	38.404
	18.735
	20.36
	24.793
	17.319
	16.384
	27.387
	29.585
	35.379
	33.54
	28.233
	23.1
	11.204
	20.756
	20.394
	22.861
	30.527
	19.793
	26.253
	21.155
	27.885
	22.326
	14.159
	23.124
	22.164
	17.707

## Sheet: FigS2 F
	wild type														frl59
Distance(µm)	Normalized hts intensity profiles (a.u.)
-2.97073	1461.58	1408.25	1312.27	1372.17	1353.63	1213.11	1290.25	1507.11	1690.16	1648.64	1638.49	1312.9	1206.48	1154.55	1761.07	1708.82	1547.83	1527.49	1593.12	1440.04	1417.47	2242.87	1930.23	1730.49	1780.23	2102.99
-2.90884	1433.8	1410.92	1308.49	1407.61	1336.2	1228.65	1270.61	1486.9	1674.6	1652.54	1675.83	1360.56	1207.03	1180.25	1747.25	1730.01	1535.19	1537.31	1590.64	1468.78	1418.13	2243.51	1893.79	1733.17	1785.34	2119.67
-2.84695	1439.52	1429.66	1317.53	1419.8	1367.1	1238.14	1287.93	1470.72	1711.93	1684.67	1643.04	1334.21	1187.53	1205.88	1774.62	1748.43	1529.44	1523.92	1582.38	1447.33	1434.46	2214.31	1922.35	1758.66	1799.51	2091.29
-2.78506	1460.11	1434.42	1333.9	1447.78	1365.36	1220.84	1263.26	1469.2	1726.42	1682.38	1655.25	1365.98	1218	1238.93	1738.04	1779.36	1525.71	1520.47	1633.74	1444.36	1447.16	2299.56	1916.7	1774.35	1834.65	2073.12
-2.72317	1434.55	1410.92	1333.52	1394.87	1358	1266.68	1269.33	1472.52	1701.1	1663.86	1644.79	1358.18	1192.53	1291.76	1728.09	1813.83	1576.79	1528.64	1643.7	1419.7	1430.73	2361.86	1892.47	1770.11	1885.05	2101.34
-2.66128	1437.21	1411.85	1328.8	1410.76	1374.96	1287.48	1284.59	1502.46	1708.16	1686.08	1666.76	1319.3	1233	1298.98	1751.13	1857.1	1589.11	1498.15	1686.41	1428.35	1446.65	2353.33	1956.27	1800.98	1904.65	2132.54
-2.59939	1454.36	1442.96	1354.35	1364.23	1399.13	1287.67	1280.39	1507.53	1711.79	1707.43	1687.95	1374.69	1227.93	1322.89	1759.11	1893.28	1592.55	1525.06	1673.79	1451.75	1471.37	2390.86	1948.62	1810.88	1885.95	2164.97
-2.5375	1489.13	1468.39	1355.7	1381.18	1378.16	1297.4	1299.52	1502.08	1752.69	1659.72	1697.56	1364.79	1226.55	1349	1746.14	1930.38	1610.29	1529.17	1701.41	1456.34	1493.66	2431.22	1979.69	1845.91	1935.86	2206.91
-2.47561	1467.63	1466.36	1357.18	1375.83	1398.32	1322.47	1328.33	1482.28	1751.78	1693.1	1716.23	1367.96	1243.39	1346.99	1725.89	2010.64	1647.43	1541.4	1714.8	1455.99	1518.2	2532.86	1981.56	1898.15	1922.47	2223.49
-2.41372	1503.41	1491.49	1356.7	1411.98	1393.16	1318.41	1345.71	1477.15	1778.76	1731.44	1742.72	1379.1	1245.86	1340.65	1753.4	2007.57	1653.29	1583.25	1735.96	1451.05	1504.09	2561.16	2003.81	1900.09	1941.36	2306.44
-2.35183	1544.85	1499.49	1357	1377.45	1387.76	1368.02	1356.56	1476.88	1763.91	1755.37	1753.28	1375.49	1225.17	1334.93	1796.26	2079.07	1648.95	1598.09	1763.63	1461.58	1555.57	2628.7	2062.42	1957.47	1924.27	2371.54
-2.28994	1530.54	1496.16	1391.49	1382.22	1432.09	1417.89	1395.85	1475.37	1750.78	1713.68	1786.49	1385.35	1262.61	1322.83	1814.71	2242.84	1680.7	1591.23	1823.28	1473.35	1571.76	2672.09	2080.17	2017.03	1987.34	2371.59
-2.22805	1508.69	1473.39	1383.86	1389.37	1390.47	1469.14	1397.45	1482.05	1766.46	1794.33	1808.89	1401.24	1290.23	1300.91	1824.98	2284.82	1731.67	1596.05	1855.83	1523.37	1606.44	2782.45	2123.52	2101.89	2037.49	2480.68
-2.16616	1492.97	1477.12	1364.93	1358.27	1422.95	1517.9	1409.39	1461.1	1799.34	1834.67	1810.96	1418.15	1268.04	1299.83	1819.46	2399.61	1706.32	1620.28	1898.84	1543.54	1596.62	2827.16	2112.63	2122.84	2057.99	2541.16
-2.10427	1529.38	1512.81	1415.93	1381.59	1445.63	1567.78	1453.24	1472.11	1821.19	1853.18	1814.25	1466.5	1274.83	1337	1911.45	2639.07	1707.33	1609.03	1925.5	1598.82	1639.57	2938.89	2090.77	2170.57	2083.29	2589.23
-2.04238	1560.4	1545.21	1452.88	1384.16	1435.17	1674.79	1466.29	1509.79	1875.8	1916.38	1868.14	1521.01	1312.64	1319.45	1909.19	2809.82	1754.65	1660.16	1996.94	1615.61	1675.36	3036.25	2107.79	2312.55	2170.66	2746.11
-1.98049	1596.45	1524.12	1477.86	1364.21	1451.08	1778.38	1557.03	1522.74	1869.71	1919.66	1905.19	1555.36	1327.47	1333.21	1927	3012.04	1795.76	1677.17	2076.63	1674.52	1699.76	3261.51	2181.11	2346.52	2195.54	2791.75
-1.9186	1575.43	1548.05	1465.1	1373.41	1487.21	1898.82	1652.97	1535.88	1983.96	1991.74	1920.56	1591.88	1341.18	1363.92	2030.59	3261.77	1804.59	1760.73	2151.78	1694.53	1773.85	3414.81	2241.51	2500.15	2289.56	2919.66
-1.85671	1618.29	1581.9	1482.9	1395.47	1490.42	2100.17	1822.42	1579.37	2067.29	2092.5	1982.58	1627.25	1375.07	1403.09	2103.65	3550.85	1865.74	1793.09	2233.31	1754.17	1871.8	3611.62	2372.46	2620.73	2374.1	3044.07
-1.79482	1671.62	1583.04	1478.82	1428.42	1528.82	2359	1948.98	1613.76	2096.47	2178.07	2039.1	1680.33	1432.09	1438.57	2218.73	3815.89	1966.24	1794.07	2353.18	1789.46	1947.13	3866.95	2485.21	2738.87	2454.57	3244.82
-1.73293	1731.52	1628.5	1498.04	1440.91	1499.09	2685.98	2120.43	1609.82	2235.89	2350.14	2047.48	1743.42	1462.54	1487.49	2373.66	4144.72	2065.57	1904.09	2509.43	1899.26	2009.71	4140.29	2618.15	2940	2578.24	3423.66
-1.67104	1769	1660.57	1574.97	1525.03	1566.54	3107.49	2413.34	1634.99	2357.9	2562.59	2046.55	1873.73	1495.05	1551.83	2603.42	4644.9	2221.82	1978.78	2687.36	2005.13	2123.55	4413.44	2720.98	3236.59	2697.1	3691.52
-1.60915	1761.12	1645.28	1567.54	1559.3	1590.39	3604.47	2848.22	1649.64	2458.68	2950.62	2184.05	1975.26	1519.63	1582.86	2822.27	5228.53	2411.15	2115.57	2872.53	2120.45	2227.3	4769.69	2916.27	3571.09	2841.07	3987.63
-1.54726	1795.93	1645.86	1645.24	1645.74	1602.92	4282.55	3546.6	1665.35	2619.94	3474.89	2276.78	2110.71	1595.06	1677.18	3165.31	6049.9	2742.28	2209.85	3129.8	2234.22	2358.86	5281.85	3158.76	3924.68	3036.38	4321.75
-1.48537	1844.17	1673.89	1636.63	1781.8	1649.99	5226.68	4393.69	1703.16	2805.02	4120.92	2474.94	2347.93	1646.13	1789.31	3676.78	7196.32	3184.8	2340.89	3416.51	2485.63	2563.37	5788.96	3361.26	4360.63	3316.91	4704.04
-1.42348	1959.98	1753.64	1696.9	1942.92	1675.09	6401.2	5541.44	1761.64	2996.87	4984.39	2636.83	2601.49	1735.62	1910.42	4318.33	8434.17	3766.5	2599.65	3810.43	2748.16	2776.39	6622.02	3632.67	4879.33	3600.2	5292.24
-1.36159	2083.64	1780.13	1732.44	2137.97	1730.55	7679.39	6978.1	1888.01	3233.93	5890.44	2926.47	2939.27	1845.86	2128.74	5367.06	10127.9	4633.58	2912.16	4318.36	3055.49	3040.37	7638.69	3991.41	5485.79	3950.71	5951.91
-1.2997	2148.04	1862.02	1808.98	2420.74	1806.46	8774.9	8581.67	2057.35	3666.16	6808.8	3338.66	3548.75	1991.43	2369.3	6704.79	12330.8	5744.15	3371.82	4965.93	3456.95	3459.7	8865.04	4483.01	6335.9	4537.44	7017.15
-1.23781	2293.49	2008.25	1937.06	2872.83	1846.65	9858.06	10197	2307.61	4223.83	7901.41	3883.89	4231.15	2220.75	2737.69	8538.84	14688.7	7118.6	3966.91	5730.15	4059.29	3904.76	10294.2	5156.76	7547.48	5049.77	8263.08
-1.17592	2577.25	2253.17	2110.1	3511.38	1958.57	10623.5	11490.8	2613.48	4878.66	8973.28	4651.1	5172.46	2470.51	3285.16	10545	17243.2	8849.01	4848	6826.27	4712.35	4591.06	11875.5	5971.89	9355.02	5928.31	9897.24
-1.11403	2991.54	2491.22	2377.27	4524.36	2032.65	11382.9	12461.1	3056	5872.09	9892.05	5567.7	6188.11	2888.23	3999.01	12883.1	19942.5	10748.7	5988.02	8168.92	5762.24	5498.42	13807.9	6889.52	11646.6	7171.29	11514.7
-1.05214	3633.41	2969.17	2853.01	5683.46	2139.69	11747.7	13569.4	3807.16	7127.29	10842.9	6400.36	7373.88	3567.42	5080.77	15548.3	22543.1	12717.1	7532.23	9792.53	7072.1	6597.32	15867.6	8171.78	14411.1	8589.26	12992.9
-0.99025	4608.72	3737.1	3527.59	7031.8	2235.76	12174.5	14753.6	4725.16	8868.42	11636.1	7014.49	8604.82	4641.22	6168.19	18142.5	24925.3	14685.6	9375.58	11598.1	8805.09	8224.33	18145.6	9645.2	17118.6	10255.7	14402.6
-0.92836	6063.89	4663.12	4488.87	8206.84	2427.25	12535	15682.8	5950.98	11238.5	12213.1	7531.9	9834.85	5994.98	7362.97	20638.1	27356.7	16472.9	11365.5	13753.4	10764.1	10193.2	20564.4	11700	20110	12196.8	15971.5
-0.86647	8128.31	5748.52	5533.41	9340.5	2715.35	12953.2	16400.3	7448.34	14243.9	12705.5	8033.59	11153.2	7801.48	8698.78	22905.9	29581.5	18072.3	13390.4	16035.8	13030.1	12938.5	23685.1	14178.9	22946.3	14403	17224.2
-0.80458	10303.7	6918.97	6676.17	10475.2	3051.2	13532	16965.1	9116.55	17662.2	12963.9	8658.43	12607.1	9806.57	10195.1	25338.7	31705.1	19171.6	15206.4	18525.5	15648	15979.6	27210.2	17241.3	25847.3	17222.6	18552.6
-0.74269	12906.5	8086.94	7622.02	11290.2	3468.82	14309.4	17436.7	10648.8	20403.7	13245.9	9376.78	14015.7	11960.1	11623.9	27466.5	33772.7	20226.5	17053.7	21394.7	18903.2	19370.2	31110.2	20775.6	28038	20339.7	19891.1
-0.6808	15060.6	9232.99	8431.51	12017.6	4174.15	15186.6	18147.6	12028.1	22488.3	13540.3	9938.93	15358.5	14004.1	13122.1	29493.6	35353.7	21172.3	19068	24476.8	22689.6	22615	35157.5	24477	30149.3	23738.6	21335.5
-0.61891	16700	10514.9	9468.29	12602.6	5227.79	15899.9	18945.2	13256.9	24116.8	14007	10674.2	16622	15546	14470.1	31484.8	36871.9	22238.8	21003.3	27602.3	27012.4	25189.8	39078.7	27665.2	32265.9	26865	23086.7
-0.55702	18094	12430.2	10554.9	13231.3	6930.11	16471	19748.3	14285.9	25445.2	14642	11731.7	17928.8	16514.5	15635	33376	38556.4	23170	23295.2	30448.2	31195.5	27578.5	41928.8	30212.5	34129.7	29912.1	25114.4
-0.49513	19231.9	14728.5	11624.5	14044.6	9184.42	16920.6	20572.4	15327.9	26415.9	15260.8	12817.5	18991.9	17359	16610.6	35374.7	40568.7	24208.5	25801.8	32919.8	34823.4	29445.1	43764.6	32510.5	35884.2	32268.4	27229
-0.43324	20049.3	17263	12831.8	14949.6	11843.3	17349.6	21210.4	16461.7	27098.9	15864.1	13841.6	20320	17851.2	17348	37273.6	42300	25401.4	28686.4	34827	37530.3	31215.4	44831.8	34533.7	37602.8	34015.9	29774.8
-0.37135	20994.9	19351	14074.7	15763.2	14714.5	17822.9	21650.6	17803.3	28052.4	16449.6	14959.5	21771.3	17905.9	17734	39300.7	44027.3	26762.9	31686.3	36125.4	39395.4	32451	45407.4	36345.2	39002.1	34849.7	32302
-0.30946	21837	20704.3	15476.1	16547.5	17207.7	18315.3	22351	19633.4	29177.1	17057	15892.5	22806.3	17917.6	18067	41353.7	46274.9	28274.8	34336.9	36900.4	40467.1	33223.3	45712.8	38125.6	40538.2	35723.7	34464.6
-0.24757	22928.1	21307.8	16991	17189.9	19328.5	18914.1	22727.8	21303.7	30720.2	17838.9	16686.9	23559.7	17953.4	18101.3	42899.1	48445.2	29645.9	36154.4	37344.8	40961.3	33781.7	45814.1	39479.7	42219.5	36168.1	36555.8
-0.18568	23839.8	21957	18486.9	17842.4	20958.7	19464.7	23160.1	22946.5	32654.9	18577.6	17154	24423.5	18073.3	17879.4	43745.2	50221.8	30797.8	37104.9	37560.3	41538.5	34434.1	45743.9	40981.2	44353.3	36528.1	37867.6
-0.12379	25162.5	22356.1	19847.9	18758.1	21811.2	20039.9	23563.6	24060.8	34459.8	19257.8	17364.1	25150	18306.6	17906.4	44279.7	51452.7	31529	37395.9	37579.6	41894.7	35047.6	45106.7	42369.8	46292.1	36761.3	38637.3
-0.0619	26146.1	22394.2	20951.4	19542.9	22375.7	20125.7	23991	24737.2	35455.1	19642.1	17470.6	25500.6	18693.5	18002	44406.1	52066	31855.6	37646.8	37539.5	42164.3	35285.2	44219.2	43092.2	47608.8	36901.4	38917.8
0	26778.7	22630.2	21569.8	19883.5	22603	20253.8	24210.4	24957.8	35916.8	19749.2	17492.7	25650.2	18983.7	18247.1	44454.6	52135.5	31922.8	37706.4	37652.9	42170.2	35308.9	43153.8	43616.8	48060.2	36989.2	39000.6
0.0619	26493.7	22426.6	21370	19712.5	22476	20021.6	23764.1	24565.7	35854.1	19035.8	17349.7	25538.7	18969.2	18044.5	44070.7	51725.2	31501.7	37662.7	37556.8	41819.7	35241.3	41470.8	43524	47717.4	36787.4	38793.3
0.12379	26012.3	21834.1	20714.4	19366.1	22190.8	19568.1	22720.5	23377.9	35702.9	17921.9	16963.3	25207.6	18793.3	17973.9	43632.9	51012.5	30913.4	37479.1	37286.4	41333	34749	39236.1	43238.7	46708.8	36559.9	38235.5
0.18569	25060.3	21199.4	19908.7	18348.4	21761.4	18928.6	21181.5	22218.6	35227.2	16795.1	16441	25197.1	18677.2	17981.2	42891.8	49520.3	30011.7	36918.7	37166.2	40592	34138.5	36676.4	42816.4	45082.4	36378	37607.8
0.24759	23480.6	20566.2	19016.2	17281.2	21556.9	18152.6	19548.3	20910.8	34565.6	15569	15858.4	25022.7	18607.4	18123.4	41736.9	47832.4	28946.4	36000.1	36708	39583.9	33125.6	33575.4	41767.7	43241.4	36108.4	36782
0.30949	21979.5	19830	18242.9	16339.3	21612.2	17512.4	17932	19997.7	34296.2	14588.1	15272.1	24941.8	18616.4	18097.7	40398.9	45994.1	28010.4	34699.2	36043.6	38115.5	31974.5	29912.8	40468.1	41237.1	35686	35716
0.37138	20602.1	19005.3	17668.1	15310.3	21658.5	16867.5	16542.4	19468	33860.4	13965.2	14531.8	25183.9	18386.1	18153.2	39038.5	44345.7	27030.1	33254.7	35092.9	36062.6	30573.4	26060.3	39040.7	39557	35045.9	34399.1
0.43328	19453.4	18055.7	17379.4	14552.9	21324	16357.9	15665.8	18797	33078.4	13280.7	13773	25181.2	17950	17815.4	37413.4	42439	26108.5	31684.5	33852.8	33272.9	28591.9	22156.5	37058.9	38015.5	34140.8	32932.2
0.49518	18505.8	17300.7	16864.5	14051.3	21147.6	15860.3	15008.3	18125.5	31751.9	12915.5	12952.5	24505.4	17642.9	17251.6	35702.6	40895.2	25149.5	30034.6	31816.7	30133.5	26420.2	18572.3	34695.7	36300.1	32920	31267.3
0.55708	17946.2	16190.8	16428	13564.1	21191.8	15313	14513.7	17463.3	30035.6	12242.3	12226.3	23833.8	17368.6	16279.9	33802	39492.8	23845.9	28327.3	29177.4	26948.9	23369.7	15887.3	31349.8	34397.4	31316	29731.9
0.61897	16824.1	14590.9	15913	12753.6	21215.9	14635	13766.5	16785.6	28078.4	11728	11316.4	23334.4	16943.5	15023	31846.2	38027.9	22584.7	26605	25931.8	23263.1	19921.4	13622.8	27570.3	32094.5	29085.2	28013.6
0.68087	15520	12609.5	15387.5	11916.7	21465.5	13812.1	12659.5	16299.9	26089	11361.2	10461.6	22763.8	16211.7	13528.4	29492.1	36485.6	21288.9	24595.2	22743.4	19810.4	16157	11688.3	23656.9	29507.5	26104.2	26146.1
0.74277	13794.8	10386.3	14885.9	11169.4	21462.4	12776.9	11430.1	15741.3	23893.1	11025.2	9345.01	21777	14981.2	11755.4	27215.6	35315.8	19967.4	22353.8	19458	16228.3	12442.1	10164.6	19591.1	26676.1	22310.6	23960.7
0.80467	11813.1	8402.35	14350.3	10264.3	20692.8	11814.5	10430	14621.6	21352.9	10532.2	8106.14	20507.2	13187.4	9871.61	24783.9	33769.6	18337.1	19698.2	16290.8	12908.8	9144.24	8732.48	16057.2	23751.6	18565.5	21472.1
0.86656	9925.73	6668.74	13774.1	9093.94	19437	10859.2	9484.11	13417.6	18239.9	9593.67	6911.5	18948	11082	7988.33	22049	31965.9	16576.2	17075	13231.7	9998.57	6680.03	7318.34	13042.1	20642.3	15067.5	18869.2
0.92846	8289.55	5482.01	12855.3	7883.42	17434.1	9837.25	8626.79	11945.6	15155.4	8353.09	5595.22	17473.2	9016.9	6190.84	19082.4	29323.1	14441.5	14353.2	10611.5	7497.41	5055.47	6295.39	10335.4	17451.1	11735.5	16513.4
0.99036	6723.94	4575.21	11819.5	6610.81	15009.9	8949.6	7760.46	10359.6	12089.9	6783.56	4470.76	15945.7	7029.01	4758.23	15982.7	25705.3	12313.1	11721.1	8271.43	5586.24	3999.27	5400.26	8328.92	14213.2	9072.02	14182.7
1.05226	5325.82	3855.26	10131.3	5515.52	12615.3	8142.29	6815.21	8915.4	9525.28	5236.28	3631.33	14344.5	5607.06	3617.05	13027.3	21556.3	10366.6	9437.11	6359.07	4283.08	3318.34	4762.35	6639.15	11256.1	7095.56	11928.8
1.11415	4086.13	3314.94	8451.01	4396	10551	7466.63	5887.36	7281.46	7139.29	3973.28	3036.75	12840.9	4548.54	2851.2	10474.2	17302.6	8540.49	7565.64	5052.28	3428.09	2878.88	4243.54	5345.34	8700.14	5837.74	10010.3
1.17605	3216.15	2941.03	6879.22	3608.15	8881.99	6801.61	4800.85	5710.45	5387.42	3125.86	2535.9	11066.3	3732.39	2361.29	8339.38	13414.3	6934.45	6001.3	4106.25	2794.37	2469.7	3833.76	4346.79	7146.15	4921.25	8197.29
1.23795	2657.46	2580.52	5419.1	2843.52	7559.8	5766.26	3757.98	4468.61	4265.12	2585	2281.06	9065.05	3208.04	2053.62	6648.09	10396	5674.23	4897.91	3483.87	2365.24	2197.43	3534.33	3597.12	5990.88	4268.62	6813.5
1.29985	2329.13	2353.7	4318.29	2368.85	6189.72	4871.19	2969.34	3595.13	3513.86	2234.16	2031.25	7349.39	2720.65	1813.92	5425.02	7908.07	4636.28	4006.75	3032.51	2145.65	1994.82	3342.74	3075.89	5206.26	3938.74	5786.36
1.36174	2116.41	2204.3	3567.64	1924	5060.44	3988.33	2417.81	3012.66	2977.56	2047.31	1863.45	5651.8	2413.86	1681.12	4293.42	5991.54	3895.18	3433.18	2770.4	1932.49	1872.15	3122.56	2818.65	4428.79	3603.27	5072.33
1.42364	1915.91	2052.49	3075.69	1656.87	4006.16	3311.74	2012.45	2680.44	2666.88	1949.04	1733.52	4258.25	2232.68	1563.63	3580.11	4516.43	3363.68	2976.7	2520.66	1812.64	1785.89	2903.88	2490.45	3940.79	3285.8	4532.66
1.48554	1742.34	1916.76	2745.07	1522.05	3251.7	2826.55	1765.82	2404.3	2427.58	1888.18	1674.67	3372.51	1996.89	1474.53	3141.53	3639.66	3011.42	2718.75	2373.83	1684.83	1707.07	2800.89	2341.67	3577.68	3097.6	4040.08
1.54743	1679.08	1865.04	2450.7	1478.63	2739.81	2389.54	1598.07	2171.14	2251.5	1816.74	1614.77	2831.82	1874.62	1411.4	2798.39	3010.71	2754.6	2447.64	2267.52	1577.58	1635.41	2720.91	2210.67	3304.28	2949.31	3636.57
1.60933	1665.02	1781.01	2256.29	1409.5	2421.15	2051.07	1533.28	2042.99	2120.05	1724.55	1602.86	2385.74	1721.88	1387.87	2552.26	2574.61	2552.87	2231.81	2145.89	1520.96	1575.83	2648.81	2117.66	3055.59	2812.2	3341.28
1.67123	1653.82	1730.26	2096.11	1388.15	2160.9	1781.59	1451.49	1911.82	2009.44	1689.83	1580.18	2107.94	1617.53	1326.98	2342.32	2392.68	2427.52	2104.83	2057.79	1452.28	1491.87	2543.82	2104.42	2832.16	2687.84	3088.44
1.73313	1615.52	1710.22	1884.6	1356	2025.74	1629.42	1425.25	1777.33	1943.68	1622.88	1559.32	1907.99	1541.96	1346.1	2207.22	2144.47	2270.95	1959.18	1970.13	1433.82	1466.02	2456.05	1973.53	2719.78	2626	2944.15
1.79502	1535.36	1660.41	1783.28	1346.4	1918.46	1513.4	1374.54	1699.32	1885.78	1586.97	1554.37	1756.86	1518.24	1288.22	2042.07	2009.45	2181.84	1886.07	1881.84	1372.13	1429.27	2398.23	1904.45	2551.93	2540.34	2783.03
1.85692	1543.94	1639.97	1725.32	1317.73	1835.55	1461.82	1327.6	1623.02	1851.46	1578.3	1508.01	1639.17	1492.42	1236.1	1979.4	1939.74	2069.06	1753.22	1881.06	1341.89	1412.26	2314.86	1874.62	2454.9	2432.56	2607.48
1.91882	1537.2	1589.02	1683.47	1319.5	1736.47	1406.87	1324.58	1592.58	1816.95	1554.42	1510.08	1506.47	1444.87	1258.22	1917.02	1894.16	2010.51	1691.85	1834.62	1355.01	1408.53	2244.74	1828.81	2370.73	2321.09	2475.83
1.98072	1541.34	1621.14	1585.46	1338.01	1740.9	1327.53	1307.89	1525.44	1800.88	1559.04	1576.03	1423.61	1417.98	1244.39	1827.72	1796.58	1880.64	1604.67	1802.02	1321.63	1394.83	2165.92	1839.31	2258.13	2306.33	2380.94
2.04261	1565.13	1552.11	1543	1340.82	1680.96	1302.97	1298.55	1464.72	1745.14	1527.95	1522.85	1385.84	1383.24	1176.63	1766.77	1736.75	1848.81	1544.21	1783.8	1325.34	1371.33	2172.51	1796.55	2172.01	2213.19	2275.77
2.10451	1561.91	1508.02	1511	1291.69	1653.22	1271.13	1302.69	1510.9	1700.33	1494.35	1514.8	1371.2	1348.5	1161.64	1725.53	1715.89	1843.63	1512.05	1752.91	1345.52	1365.18	2095.11	1744.72	2152.13	2228.21	2218.2
2.16641	1555.68	1504.14	1454.3	1284.74	1633.33	1281.75	1269.64	1495.62	1699.95	1471.4	1476.44	1323.95	1345.46	1165.89	1682.06	1683.4	1784.61	1458.01	1745.67	1320.7	1383.95	2066.31	1746.1	2114.6	2206.51	2138.84
2.22831	1517.01	1497.15	1416.06	1298.97	1596.05	1241.1	1241.47	1479.32	1695.21	1468.58	1489.66	1308.44	1357.59	1183.96	1653.81	1645.84	1770.4	1448.28	1703.48	1333.98	1397.32	2010.39	1749.37	2073.14	2154.12	2105.15
2.2902	1566.65	1505.84	1368.14	1330.92	1559.86	1266.9	1240.94	1471.93	1700.87	1406.47	1480.47	1282.06	1340.68	1163.68	1615.14	1629.35	1723.64	1420.34	1678.45	1315.27	1360.04	1956.33	1731.64	2072.68	2131.56	2035.98
2.3521	1500.72	1478.13	1380.98	1288.29	1548.87	1282.84	1232.37	1451.08	1656.37	1413.78	1489.8	1271.75	1349.5	1158.45	1600.69	1610.34	1691.75	1398.65	1644.87	1300.75	1375.83	1902.83	1735.96	2015.61	2140.1	2012.75
2.414	1478.3	1473.59	1340.12	1264.88	1569.65	1265.42	1230.76	1449.58	1617.01	1436.89	1480.38	1268.06	1341.51	1177.66	1566.56	1601.53	1633.38	1371.56	1606.44	1283.52	1371.24	1879.47	1707.15	2019.54	2106	1948.31
2.4759	1441.17	1412.22	1357.33	1266.88	1537.4	1272.87	1263.17	1435.58	1560.34	1430.14	1470.32	1273.01	1341.18	1141.2	1550.16	1613.19	1624.59	1364.55	1620.72	1264.56	1359.22	1844.23	1709.68	2025.41	2097.57	1907.3
2.53779	1474.29	1388.81	1331.48	1271.93	1524.04	1279.13	1244.21	1445.3	1587.88	1443.31	1468.2	1276.27	1346.88	1121.18	1553.54	1624.1	1602.97	1331.61	1597.63	1264.47	1323.06	1873.85	1683.22	2004.37	2081.38	1883.01
2.59969	1456.69	1398.49	1279.54	1288.57	1548.8	1283.07	1251.92	1433.8	1555.78	1450.35	1454.94	1260.78	1312.31	1156.57	1509.97	1575.71	1619.9	1349.06	1536.43	1277.71	1335.67	1826.27	1666.21	2000.76	2088.53	1813.66
2.66159	1457.33	1399.41	1291.51	1276.78	1552.08	1256.77	1259.91	1411.88	1569.65	1431.66	1433.2	1294.68	1330.36	1162.84	1492.21	1568.21	1563.25	1341.88	1530.8	1288.34	1323.22	1817.39	1662.08	1983.38	2063.17	1820.14
2.72349	1443.83	1357.26	1258.52	1299.53	1526.27	1298.9	1238.75	1455.21	1589.89	1440.1	1424.85	1284.48	1338.96	1159.12	1478.62	1553.69	1562.93	1356.01	1532.53	1257.51	1330.67	1813.55	1653.23	1926.34	2069.05	1795.52
2.78538	1432.81	1379.83	1281.1	1294.23	1522.85	1268.01	1233.82	1429.06	1588.13	1421.61	1420.59	1300.83	1331.21	1155.76	1485.63	1552.46	1531.01	1291.32	1531.4	1263.21	1328.2	1775.83	1657.38	1900.81	2069.95	1785.41
2.84728	1421	1368.23	1307.49	1279.41	1488.39	1280.15	1214.92	1443.36	1579.88	1446.87	1436.18	1318.49	1321.76	1149.62	1434.63	1512.21	1508.01	1289.74	1511.96	1274.06	1306.55	1781.46	1609.01	1937.24	2044.25	1787.39
2.90918	1383.6	1350.67	1340.42	1270.35	1477.09	1294.88	1213.1	1405.13	1581.97	1430.53	1435.07	1317.22	1344.3	1163.15	1463.9	1488.88	1481.04	1286.48	1507.78	1272.8	1271.09	1753.72	1621.27	1996.41	2022.43	1737.01
2.97108	1374.3	1341.22	1343.61	1306.54	1411.79	1278.27	1204.24	1382.92	1581.03	1441.69	1448.44	1323.14	1332.74	1126.3	1484.05	1464.67	1476.29	1260.35	1523.25	1290.46	1290.89	1753.96	1603.83	1893.31	2007.42	1759.81

## Sheet: FigS2 G
wild type	frl59
22693	40774
22232	38740
24529	43385
20960	41350
