# Supplementary material for: Spatially distinct FRL and Ena dependent actin networks coordinate nuclear positioning in Drosophila nurse cells
Source: PLoS Genet. 2026 Feb 9;22(2):e1012042. doi: 10.1371/journal.pgen.1012042 (PMC12915960; doi:10.1371/journal.pgen.1012042)
Supplement: S1 Data — (ZIP) [file pgen.1012042.s011.zip › Source data/FigS3_Source Data.xlsx]

## Sheet: FigS3 C
egg length (mm)
mat-tubG4 /+	FHOS RNAi/+; mattubG4/+	mattubG4/ Form3 RNAi	mattubG4/ Dia RNAi	mattubG4/ Capu RNAi	mattubG4/ DAAM RNAi	mattubG4/ FRL RNAi
0.513889	0.532639	0.51875	0.522917	0.516667	0.522222	0.5933
0.511111	0.509722	0.472222	0.513194	0.54375	0.511806	0.505933
0.520139	0.516667	0.495833	0.532639	0.540278	0.495833	0.548822
0.513889	0.5	0.507639	0.511806	0.5375	0.497917	0.537703
0.533333	0.497917	0.507639	0.536806	0.553472	0.529167	0.526583
0.529861	0.5	0.499306	0.516667	0.539583	0.527778	0.532143
0.513194	0.526389	0.504167	0.541667	0.577778	0.518056	0.543262
0.4875	0.532639	0.493056	0.53125	0.542361	0.520833	0.523406
0.509028	0.491667	0.517361	0.502778	0.535417	0.516667	0.544851
0.515972	0.526389	0.493056	0.511111	0.54375	0.495833	0.519435
0.504167	0.502778	0.482639	0.533333	0.548611	0.511806	0.531349
0.486806	0.519444	0.513194	0.539583	0.565972	0.528472	0.548028
0.511806	0.520833	0.501389	0.539583	0.53125	0.517361	0.52976
0.518056	0.504861	0.508333	0.51875	0.565972	0.5	0.541674
0.502083	0.523611	0.509028	0.502778	0.539583	0.511111	0.525789
0.536806	0.508333	0.505556	0.528472	0.545833	0.514583	0.420949
0.496528	0.518056	0.501389	0.540278	0.558333	0.519444	0.494813
0.509722	0.529861	0.520833	0.538194	0.551389	0.515972	0.521023
0.521528	0.509028	0.515972	0.520833	0.549306	0.521528	0.423332
0.522917	0.491667	0.488194	0.531944	0.522917	0.513194	0.464632
0.518056	0.544444	0.535417	0.547917	0.563889	0.510417	0.522612
0.500694	0.516667	0.510417	0.511806	0.546528	0.511806	0.528966
0.536806	0.5	0.517361	0.521528	0.558333	0.486806	0.523406
0.519444	0.496528	0.510417	0.53125	0.566667	0.502083	0.533731
0.386806	0.504861	0.490972	0.521528	0.554861	0.51875	0.508316
0.511111	0.527083	0.515972	0.522222	0.569444	0.53125	0.506727
0.531944	0.538889	0.491667	0.53125	0.515972	0.525	0.525789
0.501389	0.520833	0.544444	0.525694	0.517361	0.494444	0.51467
0.531944	0.513889	0.523611	0.534722	0.555556	0.5125	0.521023
0.479861	0.518056	0.504167	0.544444	0.494444	0.5	0.519435
0.532639	0.495139	0.503472	0.520139	0.547917	0.518056	0.516258
0.522917	0.509028	0.502083	0.528472	0.552778	0.504167	0.525789
0.521528	0.525	0.485417	0.516667	0.531944	0.516667	0.489254
0.523611	0.523611	0.490972	0.519444	0.590278	0.520833	0.461455
0.519444	0.5125	0.513889	0.532639	0.534722	0.519444	0.581386
0.51875	0.524306	0.475	0.513889	0.561806	0.526389	0.53532
0.504167	0.519444	0.520139	0.51875	0.525694	0.533333	0.538497
0.504167	0.532639	0.48125	0.524306	0.551389	0.520833	0.510698
0.513889	0.501389	0.491667	0.511806	0.517361	0.523611	0.520229
0.515972	0.517361	0.53125	0.529167	0.536806	0.525694	0.509904
0.5125	0.525694	0.524306	0.536806	0.534722	0.504861	0.534526
0.500694	0.534028	0.508333	0.528472	0.488194	0.515278	0.511493
0.508333	0.529861	0.504167	0.526389	0.534028	0.526389	0.528172
0.5125	0.507639	0.513889	0.527778	0.540972	0.515278	0.559147
0.530556	0.521528	0.499306	0.522917	0.536806	0.515278	0.517052
0.515972	0.529167	0.506944	0.548611	0.557639	0.527083	0.438422
0.531944	0.513194	0.5125	0.509028	0.575	0.505556	0.505933
0.497222	0.525694	0.504167	0.54375	0.572222	0.517361	0.501167
0.515278	0.525	0.491667	0.532639	0.510417	0.493056	0.525789
0.51875	0.541667	0.509722	0.5375	0.50625	0.524306	0.517052
0.517361	0.528472	0.495139	0.511806	0.538194	0.489583	0.527377
0.527778	0.532639	0.477083	0.511806	0.519444	0.530556	0.543262
0.517361	0.525	0.503472	0.542361	0.518056	0.520833	0.518641
0.536806	0.518056	0.490972	0.509722	0.554861	0.484722	0.521023
0.538194	0.527083	0.50625	0.527778	0.525694	0.527083	0.519435
0.542361	0.5	0.485417	0.529167	0.553472	0.527778	0.532937
0.51875	0.515278	0.509028	0.51875	0.567361	0.527778	0.50911
0.363194	0.541667	0.504167	0.528472	0.505556	0.542361	0.513081
0.526389	0.523611	0.532639	0.525	0.529861	0.485417	0.522612
0.495139	0.465972	0.485417	0.536111	0.534722	0.506944	0.532937
0.53125	0.508333	0.515972	0.520139	0.540278	0.503472	0.56153
0.522222	0.514583	0.506944	0.504167	0.563194	0.534028	0.555176
0.525	0.540972	0.513194	0.525	0.554861	0.516667	0.517052
0.507639	0.510417	0.534028	0.525	0.535417	0.520139	0.533731
0.503472	0.504167	0.497917	0.520833	0.536111	0.538889	0.506727
0.53125	0.497917	0.4875	0.54375	0.502083	0.51875	0.518641
0.4875	0.523611	0.529861	0.527778	0.525	0.551389	0.537703
0.507639	0.527778	0.502083	0.519444	0.534028	0.504167	0.583769
0.511806	0.526389	0.5125	0.527083	0.547222	0.51875	0.546439
0.469444	0.510417	0.504167	0.527778	0.534722	0.533333	0.521023
0.541667	0.511111	0.511806	0.526389	0.557639	0.526389	0.505139
0.528472	0.524306	0.532639	0.530556	0.536111	0.519444	0.5242
0.508333	0.529167	0.509028	0.513889	0.544444	0.526389	0.52976
0.534722	0.50625	0.505556	0.544444	0.571528	0.515278	0.513875
0.526389	0.507639	0.493056	0.53125	0.566667	0.544444	0.546439
0.520833	0.529861	0.505556	0.54375	0.525	0.509722	0.524995
0.522222	0.511111	0.510417	0.525694	0.514583	0.495139	0.517846
0.522917	0.509722	0.517361	0.499306	0.552083	0.5125	0.55597
0.520139	0.515278	0.513194	0.513889	0.565278	0.511806	0.521023
0.520833	0.496528	0.503472	0.520139	0.586806	0.511806	0.463044
0.534028	0.523611	0.495139	0.527778	0.528472	0.522222	0.520229
0.520833	0.485417	0.50625	0.534028	0.545139	0.505556	0.542468
0.495139	0.528472	0.497917	0.521528	0.511111	0.500694	0.52976
0.485417	0.535417	0.508333	0.534722	0.525	0.470833	0.483694
0.520833	0.524306	0.50625	0.51875	0.53125	0.5	0.526583
0.511111	0.539583	0.480556	0.533333	0.525	0.519444	0.526583
0.514583	0.517361	0.504861	0.515972	0.53125	0.525694	0.523406
0.506944	0.520139	0.509028	0.536111	0.548611	0.516667	0.528172
0.524306	0.523611	0.515972	0.515972	0.535417	0.503472	0.513081
0.500694	0.524306	0.51875	0.536806	0.561111	0.515278	0.517846
0.542361	0.51875	0.508333	0.498611	0.522222	0.501389	0.509904
0.486111	0.522222	0.510417	0.515972	0.540278	0.513889	0.484488
0.525	0.539583	0.51875	0.535417	0.552778	0.497917	0.502756
0.517361	0.526389	0.535417	0.532639	0.559028	0.51875	0.484488
0.511806	0.530556	0.510417	0.547222	0.5625	0.5125	0.519435
0.523611	0.50625	0.509722	0.514583	0.554167	0.521528	0.509904
0.527778	0.530556	0.501389	0.529861	0.548611	0.534028	0.533731
0.520139	0.520833	0.499306	0.519444	0.527083	0.503472	0.505933
0.523611	0.5375	0.497222	0.523611	0.534722	0.520833	0.511493
0.529861	0.522222	0.501389	0.526389	0.575	0.511111	0.537703
0.513194	0.499306	0.523611	0.557639	0.548611	0.5375	0.440805
0.503472	0.527083	0.516667	0.538194	0.50625	0.527083	0.528172
0.536806	0.539583	0.504861	0.536806	0.518056	0.566667	0.5242
0.535417	0.520833	0.521528	0.513889	0.545833	0.524306	0.548822
0.527083	0.536111	0.498611	0.525	0.547222	0.515278	0.507521
0.524306	0.522917	0.504861	0.522222	0.529167	0.522917	0.521023
0.522917	0.491667	0.502083	0.544444	0.558333	0.527778	0.472575
0.522917	0.498611	0.525694	0.534028	0.556944	0.509722	0.52976
0.536111	0.5	0.520833	0.51875	0.553472	0.495833	0.540085
0.545833	0.480556	0.50625	0.54375	0.509028	0.514583	0.517052
0.5	0.513194	0.509722	0.529861	0.53125	0.528472	0.53532
0.520139	0.505556	0.497917	0.522917	0.529861	0.525694	0.546439
0.538194	0.507639	0.497222	0.536806	0.559028	0.55	0.510698
0.5	0.50625	0.515278	0.530556	0.545139	0.542361	0.554382
0.50625	0.524306	0.504167	0.551389	0.522917	0.51875	0.490048
0.527778	0.518056	0.519444	0.515278	0.529167	0.527778	0.508316
0.466667	0.5125	0.511806	0.525694	0.565972	0.529167	0.518641
0.522222	0.523611	0.495833	0.522222	0.488194	0.509722	0.539291
0.514583	0.500694	0.509028	0.538194	0.534028	0.534722	0.543262
0.526389	0.534722	0.503472	0.522222	0.522222	0.492361	0.521023
0.513194	0.522222	0.518056	0.532639	0.54375	0.515278	0.531349
0.522917	0.509722	0.489583	0.539583	0.540972	0.520139	0.542468
0.523611	0.505556	0.504861	0.536806	0.534722	0.528472	0.53532
0.521528	0.496528	0.493056	0.546528	0.541667	0.526389	0.436834
0.522917	0.5125	0.505556	0.509028	0.550694	0.517361	0.528966
0.504861	0.514583	0.522917	0.532639	0.527778	0.50625	0.524995
0.511111	0.535417	0.480556	0.522917	0.509722	0.503472	0.532143
0.535417	0.509722	0.495833	0.536806	0.538889	0.531944	0.510698
0.543056	0.519444	0.513194	0.541667	0.535417	0.533333	0.531349
0.527083	0.533333	0.475694	0.538194	0.564583	0.526389	0.518641
0.515972	0.513889	0.494444	0.538194	0.538194	0.5	0.532937
0.511111	0.547917	0.530556	0.5125	0.577778	0.519444	0.513081
0.49375	0.525694	0.514583	0.536111	0.524306	0.526389	0.522612
0.529167	0.520139	0.511111	0.529167	0.570833	0.498611	0.552793
0.504861	0.507639	0.482639	0.523611	0.540278	0.514583	0.517052
0.519444	0.509722	0.509722	0.55	0.501389	0.515972	0.508316
0.522917	0.536806	0.511111	0.532639	0.551389	0.513889	0.531349
0.496528	0.515972	0.529861	0.517361	0.536806	0.506944	0.544056
0.515972	0.519444	0.526389	0.530556	0.509028	0.520833	0.528172
0.54375	0.554861	0.538194	0.534028	0.538889	0.539583	0.505933
0.46875	0.511806	0.461806	0.51875	0.540278	0.533333	0.516258
0.51875	0.517361	0.497222	0.513194	0.559028	0.529167	0.491636
0.527083	0.504167	0.504167	0.516667	0.555556	0.525694	0.549616
0.545833	0.5125	0.508333	0.51875	0.578472	0.520139	0.536114
0.527778	0.490278	0.497222	0.5125	0.509722	0.5125	0.522612
0.517361	0.504167	0.500694	0.519444	0.577778	0.515972	0.516258
0.522222	0.525694	0.505556	0.543056	0.558333	0.49375	0.517846
0.520139	0.518056	0.513889	0.541667	0.550694	0.515278	0.512287
0.521528	0.520139	0.526389	0.509028	0.523611	0.546528	0.518641
0.523611	0.534028	0.490972	0.524306	0.550694	0.511806	0.534526
0.509028	0.529861	0.507639	0.53125	0.505556	0.502778	0.511493
0.53125	0.506944	0.524306	0.502778	0.542361	0.516667	0.56709
0.50625	0.527083	0.479861	0.534722	0.575694	0.515972	0.532143
0.523611	0.541667	0.50625	0.525	0.553472	0.511806	0.393945
0.525	0.545139	0.51875	0.516667	0.558333	0.529167	0.523406
0.51875	0.504167	0.481944	0.525694	0.534028	0.53125	0.443188
0.525	0.497222	0.493056	0.529861	0.5625	0.504861	0.507521
0.527778	0.530556	0.502083	0.513889	0.50625	0.515278	0.538497
0.510417	0.534028	0.513889	0.516667	0.545139	0.523611	0.474957
0.507639	0.517361	0.429167	0.534722	0.526389	0.520833	0.533731
0.515972	0.529167	0.503472	0.533333	0.499306	0.536806	0.536114
0.525	0.505556	0.482639	0.522917	0.550694	0.522222	0.51467
0.511111	0.521528	0.505556	0.503472	0.513194	0.510417	0.49799
0.538889	0.535417	0.527083	0.529167	0.547222	0.529167	0.512287
0.527778	0.495139	0.529167	0.523611	0.546528	0.515278	0.515464
0.515278	0.509028	0.496528	0.54375	0.567361	0.517361	0.500373
0.534722	0.507639	0.504861	0.532639	0.536111	0.502083	0.448747
0.518056	0.4875	0.526389	0.525694	0.557639	0.503472	0.532937
0.525	0.529861	0.497222	0.515972	0.524306	0.522222	0.443188
0.527778	0.520139	0.50625	0.536806	0.572917	0.525694	0.49799
0.532639	0.513889	0.527083	0.547917	0.535417	0.518056	0.504344
0.531944	0.517361	0.524306	0.504167	0.530556	0.510417	0.507521
0.497222	0.524306	0.511806	0.527083	0.527083	0.514583	0.488459
0.543056	0.495139	0.495139	0.559028	0.520833	0.497917	0.508316
0.506944	0.544444	0.51875	0.548611	0.488889	0.5375	0.45113
0.545139	0.511111	0.513889	0.507639	0.538194	0.520833	0.390768
0.508333	0.529167	0.479861	0.525694	0.566667	0.514583	0.511493
0.546528	0.534722	0.5375	0.545139	0.538889	0.515972	0.520229
0.532639	0.513194	0.50625	0.51875	0.55	0.525	0.518641
0.520833	0.519444	0.530556	0.525694	0.559028	0.538194	0.523406
0.531944	0.515972	0.5125	0.529861	0.560417	0.497222	0.505139
0.490972	0.511111	0.513889	0.546528	0.536806	0.510417	0.521818
0.499306	0.526389	0.475	0.527083	0.555556	0.507639	0.497196
0.521528	0.529167	0.515278	0.533333	0.577083	0.490972	0.447159
0.502083	0.528472	0.521528	0.524306	0.509028	0.519444	0.489254
0.507639	0.520139	0.520139	0.532639	0.540278	0.529167	0.501962
0.511111	0.5125	0.515972	0.508333	0.531944	0.529861	0.463044
0.529167	0.519444	0.511806	0.522917	0.546528	0.519444	0.493225
0.533333	0.522917	0.499306	0.545139	0.540278	0.507639	0.517052
0.538889	0.527083	0.425	0.534028	0.540972	0.522222	0.47178
0.511111	0.491667	0.497222	0.521528	0.541667	0.521528	0.483694
0.517361	0.51875	0.498611	0.515278	0.527778	0.506944	0.50355
0.502083	0.524306	0.5125	0.552083	0.553472	0.525	0.513081
0.531944	0.5375	0.494444	0.527778	0.573611	0.507639	0.482106
0.51875	0.501389	0.492361	0.523611	0.536806	0.539583	0.521818
0.527778	0.515972	0.485417	0.525694	0.552083	0.520833	0.5242
0.51875	0.513889	0.490972	0.532639	0.568056	0.525694	0.50911
0.525	0.50625	0.5	0.520139	0.558333	0.536111	0.495608
0.515972	0.495139	0.510417	0.525	0.563889	0.525694	0.490048
0.502083	0.529167	0.508333	0.53125	0.564583	0.477083	0.454307
0.514583	0.513889	0.498611	0.504167	0.566667	0.529167	0.472575
0.547222	0.486806	0.515972	0.511806	0.563194	0.517361	0.527377
0.516667	0.520833	0.514583	0.515278	0.542361	0.510417	0.521023
0.505556	0.514583	0.491667	0.526389	0.535417	0.521528	0.517846
0.509722	0.513194	0.501389	0.513194	0.55	0.510417	0.494813
0.525694	0.522222	0.416667	0.533333	0.508333	0.528472	0.525789
0.500694	0.51875	0.509028	0.515278	0.534028	0.518056	0.516258
0.548611	0.51875	0.502083	0.505556	0.522222	0.523611	0.511493
0.514583	0.494444	0.473611	0.511806	0.548611	0.523611	0.51467
0.465278	0.51875	0.49375	0.472222	0.531944	0.517361	0.490048
0.502778	0.518056	0.523611	0.513194	0.491667	0.520139	0.538497
0.527778	0.522917	0.509722	0.528472	0.528472	0.509722	0.50355
0.504167	0.5125	0.49375	0.523611	0.493056	0.522222	0.486871
0.489583	0.507639	0.492361	0.508333	0.533333	0.514583	0.501962
0.535417	0.509028	0.499306	0.515972	0.581944	0.506944	0.508316
0.498611	0.529861	0.510417	0.535417	0.508333	0.525694	0.51467
0.497222	0.502083	0.504167	0.532639	0.50625	0.531944	0.50911
0.539583	0.540278	0.482639	0.513889	0.539583	0.49375	0.501962
0.520139	0.519444	0.502083	0.511806	0.558333	0.51875	0.528966
0.484722	0.507639	0.54375	0.530556	0.540278	0.5	0.49799
0.513889	0.529861	0.522222	0.538889	0.534028	0.513889	0.428891
0.502083	0.492361	0.495139	0.519444	0.548611	0.532639	0.534526
0.510417	0.527778	0.501389	0.525	0.557639	0.53125	0.510698
0.509028	0.544444	0.497222	0.515972	0.51875	0.534722	0.501962
0.519444	0.524306	0.417361	0.533333	0.553472	0.520139	0.504344
0.532639	0.521528	0.494444	0.531944	0.561806	0.515972	0.470192
0.520139	0.514583	0.497222	0.536111	0.564583	0.527083	0.496402
0.511111	0.526389	0.497917	0.545833	0.555556	0.525694	0.505139
0.506944	0.524306	0.522917	0.536806	0.579861	0.486111	0.501962
0.516667	0.501389	0.507639	0.464583	0.532639	0.494444	0.517052
0.48125	0.516667	0.498611	0.53125	0.528472	0.503472	0.511493
0.507639	0.532639	0.504167	0.538194	0.540278	0.518056	0.466221
0.522917	0.525	0.489583	0.522222	0.581944	0.559722	0.512287
0.552778	0.535417	0.527778	0.522917	0.552083	0.513889	0.506727
0.500694	0.50625	0.511806	0.534028	0.535417	0.533333	0.521023
0.508333	0.505556	0.500694	0.510417	0.579861	0.500694	0.507521
0.533333	0.515972	0.495139	0.536111	0.549306	0.503472	0.51467
0.521528	0.511806	0.509028	0.533333	0.553472	0.529861	0.44557
0.504861	0.521528	0.486806	0.544444	0.547222	0.499306	0.424126
0.515278	0.514583	0.526389	0.545833	0.546528	0.55	0.49799
0.515278	0.532639	0.515972	0.530556	0.553472	0.514583	0.521023
0.538194	0.513889	0.515972	0.533333	0.575	0.511806	0.464632
0.493056	0.516667	0.521528	0.510417	0.554167	0.527778	0.525789
0.523611	0.538194	0.525	0.520833	0.522222	0.522917	0.460661
0.506944	0.522917	0.493056	0.551389	0.534722	0.514583	0.505933
0.46875	0.525	0.504167	0.536111	0.515972	0.510417	0.47734
0.541667	0.525	0.486806	0.558333	0.53125	0.510417	0.466221
0.536806	0.519444	0.498611	0.523611	0.527778	0.530556	0.508316
0.51875	0.532639	0.504861	0.505556	0.551389	0.507639	0.463838
0.510417	0.504861	0.485417	0.525694	0.511806	0.511111	0.492431
0.527778	0.502083	0.491667	0.54375	0.551389	0.536111	0.499579
0.521528	0.513889	0.509028	0.547222	0.543056	0.524306	0.463838
0.502778	0.509028	0.5	0.515972	0.520833	0.525694	0.4829
0.53125	0.526389	0.490278	0.515972	0.547917	0.528472	0.501962
0.538889	0.518056	0.496528	0.510417	0.535417	0.540972	0.47734
0.536806	0.5125	0.517361	0.500694	0.548611	0.50625	0.497196
0.534028	0.504861	0.489583	0.525694	0.540278	0.517361	0.488459
0.501389	0.499306	0.513889	0.524306	0.532639	0.505556	0.511493
0.5125	0.529167	0.51875	0.522917	0.55	0.526389	0.501962
0.529167	0.464583	0.506944	0.520833	0.543056	0.502083	0.493225
0.525694	0.522917	0.509028	0.529861	0.520833	0.529167	0.492431
0.522917	0.507639	0.530556	0.529861	0.54375	0.53125	0.4829
0.53125	0.521528	0.525	0.55	0.519444	0.482639	0.518641
0.504861	0.515278	0.506944	0.508333	0.545833	0.529861	0.518641
0.503472	0.504861	0.520139	0.511806	0.539583	0.501389	0.521818
0.513194	0.520139	0.515972	0.552083	0.556944	0.5125	0.463044
0.526389	0.511111	0.516667	0.538889	0.532639	0.506944	0.47734
0.5125	0.511111	0.486111	0.516667	0.567361	0.515972	0.501167
0.521528	0.517361	0.504167	0.51875	0.526389	0.525694	0.50911
0.531944	0.522917	0.53125	0.518056	0.533333	0.513194	0.501167
0.510417	0.527083	0.497917	0.541667	0.555556	0.518056	0.501167
0.541667	0.500694	0.492361	0.497222	0.515278	0.514583	0.513875
0.517361	0.489583	0.494444	0.528472	0.529861	0.520139	0.50911
0.502778	0.545139	0.496528	0.540278	0.5625	0.542361	0.490842
0.529861	0.50625	0.519444	0.523611	0.547917	0.519444	0.517846
0.545833	0.484722	0.509722	0.5375	0.550694	0.524306	0.470192
0.505556	0.525694	0.5	0.525	0.532639	0.517361	0.519435
0.509722	0.520139	0.482639	0.522222	0.543056	0.516667	0.552793
0.515972	0.519444	0.498611	0.534028	0.527083	0.527083	0.497196
0.5125	0.503472	0.538194	0.529167	0.516667	0.516667	0.468603
0.510417	0.524306	0.509028	0.524306	0.544444	0.513194	0.513875
0.551389	0.507639	0.514583	0.523611	0.533333	0.502778	0.510698
0.513194	0.509722	0.514583	0.531944	0.565278	0.500694	0.431274
0.513194	0.536806	0.511111	0.526389	0.558333	0.548611	0.475752
0.528472	0.527083	0.514583	0.53125	0.535417	0.520833	0.50911
0.549306	0.5125	0.481944	0.530556	0.526389	0.472917	0.530554
0.521528	0.526389	0.501389	0.507639	0.560417	0.527083	0.482106
0.533333	0.484722	0.500694	0.541667	0.509028	0.506944	0.498785
0.525	0.538194	0.482639	0.505556	0.533333	0.490972	0.512287
0.538194	0.506944	0.545139	0.5375	0.529167	0.528472	0.467015
0.502083	0.513194	0.491667	0.495139	0.554861	0.490972	0.391562
0.527778	0.51875	0.511806	0.515972	0.524306	0.510417	0.45669
0.508333	0.523611	0.516667	0.538889	0.568056	0.5	0.50355
0.536111	0.514583	0.503472	0.568056	0.513194	0.504861	0.491636
0.505556	0.538889	0.486111	0.516667	0.529167	0.527778	0.493225
0.520833	0.523611	0.520139	0.533333	0.532639	0.515278	0.49799
0.526389	0.527083	0.504861	0.529167	0.522222	0.516667	0.530554
0.520833	0.5	0.517361	0.538889	0.59375	0.532639	0.468603
0.520833	0.525	0.507639	0.533333	0.577083	0.523611	0.501962
0.534028	0.522917	0.515972	0.532639	0.538889	0.529167	0.500373
0.497917	0.525	0.507639	0.536111	0.522222	0.522917	0.527377
0.50625	0.524306	0.50625	0.544444	0.519444	0.488194	0.520229
0.497917	0.517361	0.513194	0.515278	0.58125	0.540278	0.483694
0.534028	0.535417	0.502778	0.514583	0.555556	0.504167	0.463044
0.53125	0.538194	0.470139	0.579167	0.515972	0.531944	0.507521
0.529167	0.528472	0.50625	0.539583	0.524306	0.535417	0.490842
0.526389	0.536806	0.501389	0.541667	0.560417	0.536806	0.517846
0.522917	0.525694	0.5125	0.541667	0.546528	0.524306	0.475752
0.530556	0.4875	0.508333	0.5375	0.55625	0.519444	0.500373
0.517361	0.527778	0.509028	0.5375	0.58125	0.501389	0.494019
0.511806	0.527083	0.496528	0.533333	0.519444	0.517361	0.55041
0.50625	0.5125	0.504861	0.558333	0.523611	0.507639	0.480517
0.540278	0.513889	0.477778	0.532639	0.552083	0.538194	0.506727
0.533333	0.506944	0.5125	0.569444	0.520833	0.511806	0.488459
0.533333	0.525	0.488194	0.522917	0.54375	0.523611	0.506727
0.518056	0.520139	0.516667	0.507639	0.555556	0.504167	0.521023
0.507639	0.497917	0.5125	0.535417	0.5625	0.522917	0.492431
0.5125	0.525	0.502083	0.534028	0.55625	0.520139	0.491636
0.513194	0.538194	0.49375	0.5375	0.531944	0.516667	0.447159
0.531944	0.523611	0.509028	0.50625	0.571528	0.53125	0.505139
0.520833	0.511806	0.520139	0.545139	0.551389	0.499306	0.501962
0.53125	0.534028	0.511111	0.507639	0.55625	0.519444	0.507521
0.546528	0.5	0.520833	0.528472	0.554167	0.513889	0.462249
0.484722	0.527778	0.5	0.532639	0.573611	0.495833	0.536114
0.545833	0.520139	0.501389	0.522222	0.564583	0.534028	0.474957
0.518056	0.54375	0.527778	0.55	0.511111	0.513889	0.505933
0.529861	0.522917	0.507639	0.529167	0.545833	0.523611	0.520229
0.53125	0.544444	0.509028	0.520139	0.540972	0.516667	0.470192
0.519444	0.505556	0.509722	0.522222	0.534028	0.513194	0.470986
0.525694	0.521528	0.490278	0.538194	0.560417	0.492361	0.478929
0.50625	0.500694	0.51875	0.534028	0.563889	0.5375	0.490048
0.546528	0.511111	0.508333	0.538889	0.536806	0.500694	0.502756
0.515972	0.509028	0.511806	0.532639	0.593056	0.515278	0.473369
0.529861	0.520833	0.521528	0.496528	0.548611	0.511111	0.527377
0.526389	0.522917	0.463194	0.519444	0.535417	0.529167	0.510698
0.527083	0.505556	0.501389	0.525	0.51875	0.509722	0.50355
0.51875	0.523611	0.50625	0.542361	0.54375	0.520139	0.497196
0.501389	0.525694	0.500694	0.561806	0.530556	0.494444	0.548822
0.504861	0.51875	0.514583	0.546528	0.536806	0.518056	0.489254
0.502778	0.511111	0.504167	0.543056	0.553472	0.515972	0.485283
0.509722	0.530556	0.477083	0.541667	0.572222	0.520139	0.532143
0.518056	0.496528	0.516667	0.533333	0.493056	0.511806	0.499579
0.547917	0.503472	0.49375	0.522222	0.576389	0.518056	0.473369
0.50625	0.495833	0.509722	0.51875	0.536111	0.548611	0.434451
0.538889	0.504861	0.490278	0.515972	0.546528	0.518056	0.475752
0.519444	0.489583	0.518056	0.540278	0.560417	0.513889	0.426509
0.529167	0.545139	0.503472	0.535417	0.539583	0.518056	0.521818
0.541667	0.530556	0.5	0.546528	0.558333	0.528472	0.521818
0.519444	0.509028	0.499306	0.514583	0.51875	0.526389	0.487665
0.532639	0.525694	0.521528	0.515972	0.565972	0.527083	0.484488
0.494444	0.525	0.513889	0.55	0.561806	0.534028	0.50355
0.527083	0.5125	0.489583	0.533333	0.5625	0.510417	0.521023
0.529861	0.506944	0.513194	0.545139	0.4625	0.526389	0.491636
0.536806	0.5375	0.505556	0.559722	0.563889	0.529167	0.513081
0.529861	0.551389	0.513194	0.527083	0.529861	0.511806	0.490048
0.532639	0.546528	0.518056	0.53125	0.561806	0.513194	0.454307
0.5375	0.559722	0.515278	0.532639	0.531944	0.5375	0.474163
0.520139	0.554167	0.528472	0.547222	0.566667	0.514583	0.501962
0.516667	0.55625	0.510417	0.531944	0.521528	0.544444	0.500373
0.549306	0.551389	0.503472	0.559028	0.552778	0.519444	0.517846
0.527778	0.532639	0.51875	0.549306	0.572917	0.488889	0.520229
0.507639	0.541667	0.508333	0.492361	0.559722	0.479861	0.524995
0.523611	0.509028	0.429167	0.523611	0.547917	0.509028	0.509904
0.538194	0.540278	0.495833	0.55	0.5375	0.517361	0.49799
0.53125	0.528472	0.501389	0.541667	0.553472	0.520139	0.494813
0.545139	0.54375	0.497222	0.547917	0.556944	0.493056	0.498785
0.504861	0.532639	0.515278	0.529167	0.519444	0.519444	0.510698
0.563889	0.50625	0.509028	0.560417	0.534722	0.5125	0.490048
0.556944	0.525694	0.522917	0.520833	0.525	0.513889	0.502756
0.530556	0.5375	0.522917	0.542361	0.549306	0.527778	0.52976
0.523611	0.528472	0.470833	0.520833	0.515972	0.536806	0.439216
0.522917	0.541667	0.498611	0.51875	0.560417	0.529861	0.499579
0.554861	0.5	0.5	0.530556	0.520139	0.54375	0.487665
0.531944	0.545139	0.484722	0.532639	0.536806	0.53125	0.49799
0.5375	0.524306	0.5	0.542361	0.565278	0.526389	0.521023
0.522222	0.520139	0.48125	0.523611	0.573611	0.516667	0.478929
0.58125	0.528472	0.515972	0.532639	0.529861	0.534722	0.500373
0.425694	0.524306	0.509722	0.553472	0.561111	0.529167	0.463044
0.531944	0.54375	0.533333	0.506944	0.511806	0.518056	0.490048
0.496528	0.546528	0.498611	0.53125	0.529861	0.499306	0.481311
0.5625	0.541667	0.538889	0.553472	0.561111	0.492361	0.495608
0.539583	0.542361	0.491667	0.5125	0.554167	0.550694	0.517846
0.543056	0.532639	0.508333	0.527083	0.552778	0.532639	0.489254
0.553472	0.523611	0.525694	0.528472	0.5375	0.522917	0.4829
0.51875	0.534028	0.514583	0.559028	0.532639	0.5125	0.517846
0.536111	0.53125	0.499306	0.542361	0.51875	0.528472	0.491636
0.518056	0.545139	0.513194	0.529167	0.538194	0.525	0.486871
0.528472	0.534028	0.55	0.515972	0.521528	0.524306	0.470192
0.516667	0.540278	0.563194	0.538889	0.550694	0.509722	0.487665
0.534028	0.539583	0.533333	0.531944	0.564583	0.531944	0.523406
0.525	0.536111	0.542361	0.522917	0.545833	0.547222	0.498785
0.548611	0.551389	0.518056	0.539583	0.56875	0.544444	0.485283
0.532639	0.536806	0.545139	0.557639	0.525694	0.565278	0.467015
0.542361	0.54375	0.519444	0.538194	0.524306	0.555556	0.481311
0.535417	0.53125	0.509028	0.5375	0.561806	0.534722	0.505933
0.550694	0.539583	0.538889	0.510417	0.539583	0.54375	0.490842
0.534028	0.543056	0.532639	0.522222	0.520833	0.540972	0.537703
0.552083	0.510417	0.536111	0.520833	0.534722	0.511111	0.50355
0.547222	0.519444	0.529167	0.549306	0.55	0.5375	0.505139
0.515972	0.541667	0.54375	0.554167	0.521528	0.552083	0.482106
0.515278	0.532639	0.525694	0.532639	0.56875	0.5375	0.497196
0.546528	0.538194	0.546528	0.571528	0.528472	0.522917	0.51467
0.54375	0.540278	0.522222	0.53125	0.563194	0.559722	0.494019
0.514583	0.538889	0.558333	0.529861	0.517361	0.534722	0.496402
0.552083	0.566667	0.547222	0.521528	0.528472	0.544444	0.482106
0.529167	0.55	0.534722	0.505556	0.553472	0.528472	0.484488
0.515278	0.532639	0.540278	0.550694	0.527083	0.54375	0.496402
0.547917	0.509722	0.535417	0.545139	0.531944	0.536806	0.486871
0.546528	0.54375	0.558333	0.520139	0.523611	0.535417	0.416978
0.504861	0.536806	0.544444	0.538194	0.529861	0.535417	0.492431
0.53125	0.545833	0.505556	0.522222	0.536806	0.541667	0.513875
0.536111	0.538889	0.551389	0.522917	0.564583	0.550694	0.500373
0.540972	0.531944	0.530556	0.545139	0.508333	0.543056	0.483694
0.545833	0.544444	0.535417	0.527778	0.527778	0.559028	0.495608
0.536806	0.532639	0.563889	0.532639	0.541667	0.54375	0.414595
0.514583	0.538889	0.550694	0.490278	0.543056	0.554167	0.483694
0.541667	0.565278	0.535417	0.533333	0.561111	0.538889	0.478929
0.5125	0.560417	0.521528	0.545833	0.538889	0.516667	0.459072
0.546528	0.552778	0.534028	0.509028	0.510417	0.542361	0.538497
0.534028	0.54375	0.534028	0.528472	0.539583	0.531944	0.494813
0.53125	0.563194	0.527083	0.543056	0.552083	0.543056	0.510698
0.55	0.513194	0.535417	0.511806	0.520139	0.523611	0.524995
0.520139	0.511111	0.552778	0.538194	0.515972	0.525694	0.497196
0.518056	0.516667	0.552083	0.552778	0.529861	0.541667	0.483694
0.545833	0.527778	0.561806	0.5375	0.548611	0.521528	0.517846
0.513889	0.534722	0.515972	0.560417	0.519444	0.508333	0.489254
0.532639	0.514583	0.518056	0.513889	0.553472	0.54375	0.50355
0.492361	0.527083	0.535417	0.535417	0.540972	0.5375	0.470986
0.515278	0.522222	0.520833	0.554861	0.527083	0.545139	0.506727
0.510417	0.547222	0.560417	0.526389	0.571528	0.539583	0.4829
0.539583	0.536806	0.518056	0.520833	0.521528	0.564583	0.494813
0.53125	0.552778	0.534722	0.540278	0.55625	0.545139	0.505933
0.570833	0.531944	0.535417	0.511111	0.572222	0.520833	0.481311
0.530556	0.527083	0.525694	0.547222	0.50625	0.553472	0.500373
0.536111	0.516667	0.540972	0.515278	0.56875	0.551389	0.463838
0.511111	0.547917	0.54375	0.539583	0.545139	0.518056	0.50911
0.532639	0.521528	0.519444	0.506944	0.545139	0.553472	0.47734
0.54375	0.525	0.548611	0.529861	0.533333	0.530556	0.497196
0.528472	0.540278	0.54375	0.513194	0.55	0.538889	0.440011
0.528472	0.546528	0.517361	0.545833	0.531944	0.536806	0.475752
0.536111	0.55	0.521528	0.549306	0.544444	0.545139	0.501962
0.507639	0.522917	0.529167	0.547222	0.524306	0.553472	0.486077
0.547222	0.530556	0.529167	0.553472	0.569444	0.539583	0.530554
0.539583	0.522917	0.542361	0.534028	0.534722	0.529167	0.490048
0.504167	0.555556	0.519444	0.530556	0.559028	0.533333	0.465426
0.514583	0.557639	0.5125	0.547222	0.571528	0.508333	0.436834
0.523611	0.540972	0.55625	0.558333	0.517361	0.533333	0.491636
0.540278	0.536806	0.547222	0.479861	0.546528	0.542361	0.457484
0.520833	0.542361	0.497917	0.509028	0.561806	0.563889	0.486871
0.534722	0.535417	0.494444	0.511111	0.59375	0.503472	0.470986
0.517361	0.534722	0.561111	0.525	0.561806	0.550694	0.486871
0.5125	0.55625	0.523611	0.527778	0.53125	0.527778	0.45113
0.531944	0.547222	0.539583	0.515278	0.554861	0.524306	0.50911
0.509028	0.538194	0.521528	0.53125	0.53125	0.547222	0.461455
0.540278	0.541667	0.51875	0.554861	0.54375	0.552083	0.414595
0.533333	0.528472	0.508333	0.524306		0.527083	0.508316
0.551389	0.535417	0.56875	0.543056		0.563194	0.495608
0.528472	0.545833	0.5375	0.528472		0.546528	0.453513
0.527083	0.55	0.534028	0.554167		0.547222	0.476546
0.530556	0.5375	0.517361	0.554167		0.497917	0.499579
0.547222	0.543056	0.539583	0.540972		0.554861	0.486077
0.547222	0.515972	0.51875	0.538889		0.546528	0.459072
0.543056	0.525	0.534028	0.506944		0.542361	0.460661
0.523611	0.530556	0.539583	0.493056		0.542361	0.492431
0.510417	0.552083	0.536806	0.540278		0.521528	0.501962
0.558333	0.522222	0.550694	0.545833		0.547222	0.478134
0.538194	0.554167	0.529167	0.518056		0.553472	0.50355
0.544444	0.535417	0.543056	0.536806		0.526389	0.379648
0.54375	0.522222	0.531944	0.538194		0.539583	0.518641
0.496528	0.536111	0.509722	0.511111		0.559028	0.416978
0.483333	0.542361	0.507639	0.521528		0.554861	0.486871
0.530556	0.538194	0.53125	0.554167		0.538889	0.483694
0.536806	0.513194	0.535417	0.543056		0.517361	0.480517
0.511111	0.541667	0.513194	0.529167		0.511111	0.482106
0.525694	0.495139	0.531944	0.544444		0.554861	0.482106
0.555556	0.535417	0.545139	0.55		0.542361	0.485283
0.525694	0.559722	0.519444	0.5375		0.535417	0.470986
0.528472	0.516667	0.529167	0.506944		0.547222	0.47734
0.541667	0.540972	0.538194	0.536806		0.508333	0.487665
0.527083	0.516667	0.522917	0.5375		0.558333	0.449542
0.518056	0.529167	0.554861	0.524306		0.536806	0.431274
0.508333	0.526389	0.5625	0.549306		0.560417	0.474163
0.478472	0.54375	0.554861	0.515972		0.5375	0.386002
0.499306	0.520833	0.542361	0.507639		0.541667	0.481311
0.5125	0.5	0.527778	0.547222		0.551389	0.466221
0.531944	0.540278	0.557639	0.530556		0.524306	0.487665
0.527778	0.520833	0.534722	0.544444		0.534722	0.470192
0.51875	0.502083	0.530556	0.554861		0.549306	0.520229
0.555556	0.513194	0.5125	0.515278		0.553472	0.458278
0.536806	0.524306	0.536111	0.519444		0.55	0.497196
0.546528	0.546528	0.541667	0.548611		0.552778	0.496402
0.527778	0.530556	0.533333	0.541667		0.546528	0.4829
0.53125	0.564583	0.519444	0.492361		0.531944	0.453513
0.54375	0.546528	0.558333	0.515278		0.543056	0.474957
0.51875	0.545833	0.534028	0.503472		0.5375	0.485283
0.546528	0.510417	0.551389	0.533333		0.559722	0.494019
0.527778	0.530556	0.550694	0.495139		0.535417	0.473369
0.540278	0.509722	0.523611	0.516667		0.525	0.488459
0.547917	0.536806	0.531944	0.522222		0.552778	0.478134
0.522917	0.53125	0.547917	0.569444		0.546528	0.524995
0.525694	0.529861	0.554861	0.51875		0.536806	0.497196
0.507639	0.530556	0.527778	0.527778		0.570139	0.461455
0.515972	0.5625	0.498611	0.516667		0.549306	0.485283
0.505556	0.539583	0.525	0.54375		0.534028	0.478929
0.513194	0.527083	0.547917	0.530556		0.552778	0.512287
0.536806	0.5375	0.552778	0.510417		0.536806	0.494813
0.49375	0.525	0.544444	0.538889		0.556944	0.496402
0.529861	0.5375	0.534722	0.520833		0.559028	0.468603
0.55625	0.542361	0.528472	0.539583		0.561111	0.47178
0.53125		0.520139	0.535417		0.519444
0.525		0.540278	0.541667		0.557639
0.5375		0.532639	0.522917		0.527778
0.530556		0.532639	0.484028		0.536806
0.552778		0.513889	0.527778		0.550694
0.51875		0.536806	0.525		0.565972
0.540972		0.547917	0.527778		0.558333
0.524306		0.516667	0.530556		0.552778
0.536806		0.517361	0.509028		0.540972
0.519444		0.545833	0.559722		0.545833
0.493056		0.520833	0.50625		0.535417
0.528472		0.540972	0.504167		0.53125
0.518056		0.538194	0.55		0.539583
0.467361		0.499306	0.525694		0.523611
0.572222		0.533333	0.541667		0.541667
0.50625		0.527778	0.522222		0.540972
0.5625		0.534028	0.55		0.543056
0.560417		0.555556	0.540972		0.534722
0.500694		0.538889	0.55		0.535417
0.545833		0.559722	0.513194		0.525
0.536806		0.539583	0.523611		0.520833
0.529861		0.543056	0.5375		0.551389
0.560417		0.576389	0.54375		0.506944
0.533333		0.494444	0.531944		0.549306
0.543056		0.563194	0.547917		0.560417
0.520139		0.551389	0.561806		0.544444
0.515972		0.55	0.51875		0.554167
0.534722		0.544444	0.548611		0.563889
0.541667		0.542361	0.535417		0.545139
0.525		0.544444	0.536806		0.518056
0.573611		0.527778	0.547222		0.532639
0.546528		0.501389	0.522917		0.529167
0.50625		0.550694	0.517361		0.511806
0.525		0.5625	0.488194		0.546528
0.532639		0.538194	0.516667		0.550694
0.550694		0.556944	0.557639		0.54375
0.535417		0.526389	0.561111		0.531944
0.531944		0.530556	0.526389		0.513889
0.556944		0.527083	0.538194		0.522917
0.544444		0.545833	0.539583		0.529861
0.547917		0.538889	0.54375		0.527778
0.529861		0.534028	0.534722		0.542361
0.534722		0.547222	0.528472		0.534722
0.535417		0.527778	0.520833		0.492361
0.538194		0.502778	0.51875		0.536806
0.517361		0.538194	0.505556		0.538194
0.536111		0.538194	0.53125		0.544444
0.519444		0.546528	0.5125		0.542361
0.519444		0.517361	0.530556		0.538889
0.536111		0.513889	0.536111		0.543056
0.497917		0.51875	0.550694		0.514583
0.529167		0.5375	0.534028		0.532639
0.527083		0.516667	0.526389		0.509722
0.546528		0.545139	0.514583		0.530556
0.538194		0.525694	0.545139		0.538889
0.520833		0.529861	0.545833		0.527083
0.506944		0.523611	0.540278		0.54375
0.536111		0.532639	0.517361		0.521528
0.552083		0.54375	0.526389		0.497917
0.517361		0.540278	0.529167		0.543056
0.540972		0.536111	0.55		0.550694
0.525		0.560417	0.534722		0.532639
0.525		0.549306	0.541667		0.535417
0.51875		0.547917	0.517361		0.543056
0.5125		0.511806	0.55		0.5375
0.509722		0.533333	0.529167		0.547917
0.519444		0.573611	0.547222		0.522222
0.502778		0.536806	0.55		0.535417
0.520833		0.541667	0.525694		0.536806
0.554861		0.521528	0.527778		0.535417
0.529861		0.532639	0.490278		0.544444
0.510417		0.528472	0.521528		0.545833
0.523611			0.525694		0.549306
0.533333			0.506944		0.511111
0.554167			0.529861		0.543056
0.548611			0.540278		0.55
0.538194			0.532639		0.535417
0.538194			0.504861		0.522917
0.546528			0.554167		0.553472
0.525			0.528472		0.545139
0.514583			0.525694		0.546528
0.529861			0.523611		0.546528
0.509722			0.524306		0.550694
0.522917			0.541667		0.5375
0.5125			0.572222		0.529167
0.509028			0.520139		0.523611
0.526389			0.488194		0.536806
0.541667			0.536111		0.54375
0.539583			0.546528		0.538889
0.536111			0.538889		0.520833
0.522917			0.522222		0.540278
0.511806			0.53125		0.511806
0.542361			0.523611		0.514583
0.524306			0.530556		0.519444
0.513889			0.514583		0.563889
0.550694			0.53125		0.540278
0.540972			0.548611		0.542361
0.529861					0.5625
					0.552778
					0.514583
					0.540278
					0.551389
					0.525694
					0.541667
					0.529167
					0.561806
					0.528472
					0.533333
					0.538889
					0.529167
					0.550694
					0.5125
					0.54375
					0.535417
					0.557639
					0.54375
					0.531944
					0.53125
					0.525
					0.546528
					0.528472
					0.534028
					0.54375
					0.526389
					0.536111
					0.535417
					0.538194
					0.538194
					0.543056
					0.527778
					0.534722
					0.551389
					0.564583
					0.544444
					0.549306
					0.554861
					0.531944
					0.549306
					0.54375
					0.536111
					0.520139
					0.534722
					0.547222
					0.536806
					0.544444
					0.534028
					0.560417
					0.538194
					0.547222
					0.532639
					0.548611
					0.525694
					0.530556
					0.540278
					0.549306
					0.536806
					0.534722
					0.530556
					0.526389
					0.55
					0.54375
					0.536806
					0.513194
					0.540278
					0.546528
					0.511111
					0.534722
					0.547917
					0.534028
					0.53125
					0.5375
					0.545139
					0.529167
					0.515972
					0.532639
					0.529861
					0.534722
					0.547222
					0.552778
					0.544444
					0.536806
					0.556944
					0.542361
					0.550694
					0.520833
					0.54375
					0.524306
					0.540278
					0.547917
					0.565278
					0.553472
					0.555556
					0.567361
					0.551389
					0.519444
					0.555556
					0.539583
					0.541667
					0.552083
					0.545139
					0.572222
					0.553472
					0.547222
					0.520833
					0.558333
					0.515972
					0.534722
					0.536806
					0.5375
					0.535417
					0.559722
					0.557639
					0.528472
					0.542361
					0.539583
					0.524306
					0.542361
					0.534722
					0.535417
					0.498611
					0.560417
					0.560417
					0.545139
					0.552778
					0.54375
					0.556944
					0.546528
					0.524306
					0.535417
					0.511111
					0.545833
					0.548611
					0.55
					0.558333
					0.554167
					0.58125
					0.5375
					0.529167
					0.551389
					0.557639
					0.552778
					0.549306
					0.559028
					0.541667
					0.544444
					0.540278
					0.529167
					0.541667
					0.539583
					0.550694
					0.541667
					0.561806
					0.55
					0.559722
					0.539583
					0.561806
					0.563194
					0.545833
					0.549306
					0.533333
					0.532639
					0.540278
					0.535417
					0.551389
					0.533333
					0.54375
					0.583333
					0.519444
					0.531944
