# Supplementary material for: Spatially distinct FRL and Ena dependent actin networks coordinate nuclear positioning in Drosophila nurse cells
Source: PLoS Genet. 2026 Feb 9;22(2):e1012042. doi: 10.1371/journal.pgen.1012042 (PMC12915960; doi:10.1371/journal.pgen.1012042)
Supplement: S1 Data — (ZIP) [file pgen.1012042.s011.zip › Source data/FigS5_Source Data.xlsx]

## Sheet: FigS5 M
	wild type																									Cdc42 KD
Distance(µm)	Normalized Frl intensity profiles (a.u.)
-2.97073	5701.53	4676.09	4668.5	6602.52	7018.23	6361.29	5122.6	4322.55	5054.66	6468.33	4819.88	4135.08	5652.18	4684.01	5629.4	5115.24	5422.34	4107.05	5051.35	4883.08	4236.16	4844.41	4721.88	4228.46	4260.91	4686.04	4118.71	4076.94	4304.68	3823.85	3752.09	3866.27	4067.95	4127.41	3631.76	3878.82	4039.61	3855.02	3944.8	4191.36	3942.38	4021.31	3838.42	3836.81	3230.19	3423.29	3177.91	3416.39
-2.90884	5664.68	4393.06	4896.27	6344.04	7292.87	5821.66	5013.51	4451.28	5582.14	6994.01	4738.79	4555.05	5905.3	4878.53	5725.25	5221.64	5409.47	4053.05	5354.02	4531.71	4591.64	4514.62	5007.46	4049.55	4098.45	4764.51	4032.04	4176.17	4310.91	4098.18	3795.3	3851.59	3905.59	4283.68	4079.88	3888.91	3673.81	4004.04	4172.48	4121.72	4097.08	4201.83	3657.79	3414.69	3562.37	3270.54	3010.5	3425.79
-2.84695	5517.15	4291.53	4674.67	6409.73	7573.49	6115.92	5164.3	4369.61	5131.78	6636.38	4514.18	4077.18	5912.79	5516.09	5610.82	5510.25	5279.29	4344.81	5648.52	4545.03	4666.45	4851.77	4860.13	4137.69	4331.31	4513.38	4055.71	4039.49	4046.94	3775.29	3538.53	3837.92	3858.41	4142.67	3844.85	3801.16	3655.93	3781.45	3791.63	4300.9	3773.78	4064.95	3471.81	3482.93	3517.62	3270.87	3219.27	3526.58
-2.78506	5761.1	4041.78	4844.76	6674.18	7441.06	6156.27	5359.71	4509.5	4954.14	6816.98	4886.05	3955.98	6176.73	5159.47	5699.61	5059.01	5305.2	4509.2	5377.14	4209.28	4239.1	5071.73	4793.78	4070.04	4257.83	4723.31	4164.62	4046.84	4082.15	4196.38	4060	4169.58	4080.91	4538.92	3981.06	3787.71	3740.2	3589.67	3633.39	4502.81	4196.05	3808.19	3616.68	3332.68	3553.79	3211.29	3083.87	3306.44
-2.72317	5888.54	4196.35	4915.08	6592.06	7389.57	6070.84	5138.78	4535.77	5260.21	6346.15	4930.9	4254.01	6109.6	4947.04	5753.47	5146.3	5287.57	4447.92	5365.1	4480.75	4854.03	5049.09	5268.02	3865.1	4234.33	4568.11	4092.72	4055.27	4055.6	3966.99	3955.89	3961.32	3801.57	4206.58	3956.09	3760.96	3672.77	3738.7	3639.12	4380.15	4117.55	3902.04	3622.56	3453.57	3465.96	3484.48	3001.85	3334.85
-2.66128	5760.89	4461.94	4652.31	7100.22	7993.74	6413.12	5086.4	4724.31	4944.6	6386.93	4647.9	4326.91	5556.46	5148.23	5844.27	5294.01	5473.07	4481.66	5353.66	4492.03	4665.29	4901.14	5593.65	3946.06	4356.24	4714.82	3741.3	3840.72	3970.74	3891.33	3768.07	3863.07	4003.95	4014.4	3980.11	3754.48	3800.59	3990.79	4066.85	4361.17	4258.06	4072.14	3678.3	3396.18	3512.84	3259.3	2970.27	3353.06
-2.59939	5612.82	4326.33	5059.51	6542.74	7983.39	6390.03	4983.35	4571.27	5354.45	6515.88	4845.74	4327.9	6203.15	4939.48	5905.31	5052.29	5782.91	4388.69	4974.59	4553.48	4949.88	4452.81	5567.32	4035.96	4561.46	4805.09	4002.33	3696.64	3978.26	3790.73	3642.02	3801.26	4210.94	4140.71	3965.37	3648.35	3607.43	3662.47	4139.79	4322.15	4332.11	4159.98	3644.13	3402.27	3679.79	3368.22	3117.43	3326.26
-2.5375	5701.22	4662.48	4745.79	6823.71	8314.49	6364.55	4961.23	4310.02	5386.24	6252.86	4982.26	4529.08	6042.31	4747.6	6091.39	5091.07	5945.05	4323.89	4965.46	4644.67	5238.75	4231.69	5496.59	4108.02	4518.33	4560.63	4108.83	4009.47	4224.28	3910.61	3610.61	3968.03	4143.96	4043.02	4068.62	3869.77	3444.27	3781.53	3849.61	4362.32	4153.15	4051.36	3770.43	3445.47	3477.87	3504.97	3307.79	3338.22
-2.47561	6438.46	4731.43	5222.1	7313.02	8205.03	6597.29	5133.16	3908.56	5656.66	6348.09	4935.07	4802.1	5983.18	4816.19	5963.51	5428.49	5749.71	4528.06	4998.23	4407.82	5392.85	4523.1	5759.54	4014.95	4529.76	4487.26	3951.42	4121.1	4233.91	3735.4	3703.79	3875.38	3906.37	4359	3832.49	4017.28	3801.74	3546.53	3959.96	4530.33	4329.28	4131.75	3908.48	3191.71	3783.52	3461.82	3324.42	3486.44
-2.41372	6253.13	4773.64	5055.83	6499.81	9107.51	6381.85	5360.25	4228.11	5820.77	6230.66	5144.66	4692.36	5993.15	4616.03	5710.29	5460.33	5420.61	4600.25	4884.49	4650.64	5515.85	4808.06	5985.71	4168.5	4940.58	4462.45	3953.15	4328.98	3733.56	4009.99	3787.34	3855.16	3989.76	4453.15	3881.02	3910.5	3792.04	3774.47	3833.84	4394.3	3969.14	4048.47	3801.59	3124.27	3754.97	3317.2	3270.35	3522.44
-2.35183	6042.24	4791.7	5140.17	7257.85	9453.15	6466.79	5361.03	4430.69	5817.52	6476.19	5051.46	4863.3	6074.09	4606.35	5616.59	5692.25	5683.42	4596.76	4829.22	4636.44	5199.48	4688.5	6090.8	4008.04	4795.02	4620.36	4226.7	4090.4	4045.92	3827.88	3996.84	3707.42	3928.15	4355.97	4054.89	3756.22	3811.73	3669.86	3794.15	4257.75	4252.96	4261.78	3758.87	3071.36	3253.28	3430.1	3351.45	3340.49
-2.28994	6172.78	5023.16	5214.94	7446.97	10000.4	6469.86	5258.2	4889.85	5669.04	6618.35	5035.98	4591.05	6172.36	5118.68	5992.37	5881.52	5308.98	4781.3	4991.95	4581.61	5519.84	4690.3	6235.02	4246.97	4372.83	4999.41	4211.99	4087.77	3739.04	3705	4020.94	3724.26	3816.1	4426.77	4404.62	3658.51	3687.13	3800.58	3714.22	4168.69	4444.92	4034.27	3690.27	3567.59	3424.78	3299.79	3397.33	3199.1
-2.22805	5810.33	4958.58	5586.85	6916.13	10287.3	6706.67	5167.51	4722.56	5757.02	6156.97	5473.44	4880	6167.67	5164.56	5958	5581.23	5470.49	5147.29	5092.41	4607.35	6114.87	4885.95	7263.91	4197.22	4334.5	4685.11	4083.64	3958.38	4053.12	3498.84	3597.51	3809.62	3941.68	4378.54	4089.57	3900.55	3486.7	4018.96	3696.65	4029.45	4219.44	3667.93	3826.19	3535.08	3402.21	3550.36	3158.46	3349.31
-2.16616	6015.79	4902.59	5561.15	6588.68	10731	6491.73	5223.81	4504.03	5966.92	6518.01	5526.51	4927.56	5912.38	5182.65	5566.65	5431.92	5440.88	5168.68	4835.78	4736.36	5980.84	5014.51	7593.27	4589.69	4453.34	4469.65	4118.46	3807.36	4055.21	3633.73	3830.73	3876.33	3745.9	4342.5	4025.1	3876.43	3787.24	3792.56	3942.55	4317.6	4335.85	4037.15	3710.51	3579.77	3568.31	3545.3	3299.9	3686.66
-2.10427	6504.45	5088.41	6036.67	6371.39	11094.4	6573.23	5586.08	4390.46	5913.24	6364.94	5763.79	5054.15	5994.21	5315.4	5954.97	5442.94	5430.97	4828.15	5074.01	4693.53	6270.44	4733.5	7593.48	4326.26	4584.23	4653.95	4179.81	3746.28	4138.13	3645.16	3691.93	3627.3	4077.82	4144.97	3953.51	3627.73	3772.46	3869.25	3970.91	4255.96	4113.27	4025.66	3866.03	3366.78	3541.26	3741.51	3210.95	3336.74
-2.04238	6691.35	5251.01	5868.12	7133.81	10937.9	6908.44	5490.86	4794.11	5996.07	6497.01	5879.21	4865.64	5711.12	4941.92	6097.47	5317.15	5334.14	4943.03	4968.25	4670.73	6844.73	4936.07	8021.98	4380.8	4772.72	4723.03	4238	3860.7	4172.05	3855.21	3954.18	3834.46	3986.24	4208.76	3886.11	3689.17	3986.31	4131.2	3921.53	4270.73	4373.71	3905.47	3542.14	3436.75	3460.47	3333.4	3168.06	3443.29
-1.98049	6258.52	5375.74	5730.71	7563.46	11567.9	6828.74	6077.17	5237.31	6534.75	6805.5	6019.92	4760.74	5856.96	5078.99	5708.15	5536.08	5973.69	5691.63	5007.68	4787.43	6817.32	5350.65	8310.79	4633.73	4657.48	4709.82	4467.1	4180.36	4052.51	3894.37	3910.22	3913.08	3935.88	4245.72	3982.98	3674.56	3888.18	3672.51	3884.16	4500.5	4116.59	4237.72	3402.09	3426.06	3484.44	3553.36	3258.69	3331.52
-1.9186	6186.64	4974.88	5805.69	7513.31	11807.3	6794.12	6159.8	5090.84	6608.2	6903.43	6042.94	5014.81	5953.09	4967.33	5762.19	5743.09	5686.35	5376.58	5523.65	4755.42	7262.56	5303.48	8882.15	4471.24	4820.73	4511.61	4521.36	4054.66	4080.07	3877.55	3965.1	4014.61	3852.65	4317.09	4173.52	3939.78	3849.82	3678.55	3853.03	4567.67	4231.04	3831.76	3586.54	3480.02	3513.05	3739.06	3039.52	3243.48
-1.85671	6451.51	5114.56	5852.82	7529.4	12387.1	6848.39	6201.4	5295.95	6900.52	7379.97	5578.8	5423.96	6197.36	5111.61	6189.35	5665.2	5436.05	5569.88	5242.65	4752.14	7780.76	5283.48	9433.85	4997.26	5053.92	4568.57	4280.73	3792.84	4185.57	4056.66	4236.62	4240.45	4056.21	4409.91	4149.56	3752.37	3806.24	4107.18	4450.04	4652.85	4632.82	4350.91	3597.86	3717.88	3489.77	3709.5	3307.04	3471.18
-1.79482	6205.53	5604.38	6343.39	7787.35	12512.3	6490.02	6300.76	5773.49	6531.17	7171.5	5911.38	5319.94	5685.53	4954.47	6225.74	6500.96	5886.5	5716.95	5641.97	4788.49	8121.29	5673.97	10076.7	4863.7	5229.36	4366.56	4402.39	3891.4	3854.13	3776.23	4280.63	3930.53	4418.29	4530.35	4067.28	4135.67	3762.33	4073.23	4397.78	4581.19	4391.85	4406.6	3620.07	3456.25	3884.23	3463.08	3369.82	3491.04
-1.73293	5969.24	5571.8	6259.6	8472.41	13203.7	7050.71	6554.92	5775.83	6610.78	7493.75	6262.65	4860.77	6280.13	5201.23	6009.48	6623.59	6246.15	5923.59	6024.98	5541.62	8497.2	5750.65	10694.7	4583.4	5073.08	4835.91	4315.42	3872.99	4367.9	3984.62	4081.82	4124.55	4400.29	4376.91	4183.19	3840.65	3713.15	4128.51	4262.59	4889.13	4421.88	4296.94	3729.84	3493.36	3622.61	3553.67	3239.94	3500.24
-1.67104	6049.8	5463.31	6348.63	8249.84	13744.6	6820.36	6080.8	6007.9	7224.5	7362.43	6321.34	5148.42	6658.13	5601.1	6144.42	6573.98	6265.41	5707.51	5823.74	5237.9	8662.72	6289.67	10636.6	4563.48	5393.36	4759.91	4190.02	4021.2	3948.99	4139.58	3982.13	4314.22	4189.81	4284.2	4067.5	3547.32	3978.82	4372.95	4601.65	4603.26	4552.31	4451.06	3776.24	3699.72	3748.69	3759	3205.01	3652.42
-1.60915	6242.97	5860.81	6446.5	8555.49	13611.8	6579.19	6615.13	6002.49	7506.15	7624.86	6208.28	5209.92	6138.81	5344.8	5966.63	6993.4	6918.69	5681.02	5774.24	5160.45	8933.85	6433.02	11378.1	4734.47	5340.19	4812.57	4495.15	4407.89	3887.52	3792.07	4017.46	4089.7	4235.66	4126.9	4101.13	3867.11	3955.01	4334.52	4459.06	4494.45	4698.06	4397.88	3815.05	3561.53	3641.69	3257.8	3290.15	3763.37
-1.54726	5908.29	5927.68	6444.49	8392.46	14417.2	7610.54	7193.27	6494.57	7404.04	7443.15	6816.88	5313.27	6258.85	5557.7	6701.92	6984.03	6921.37	5752.06	5981.88	5216.52	9061.45	7038.18	11473.4	4743.99	5327.09	4780.52	4199.26	4141.37	4292.1	3997.17	4363.77	4057.47	4201.33	4233.92	3999.05	4054.33	3777.6	4048.63	4297.63	4672.48	4541.48	4105.29	3787.17	3741.55	3751.75	3341.02	3266.71	3582.08
-1.48537	6102.01	6091.38	6717.85	9048.53	14428.8	7802.23	7043.48	6596.6	7762.78	7815.01	6581.09	5545.06	6492.11	5477.78	6694.65	7150.77	7168.04	6182.93	6352.12	6109.69	9411.16	7195.69	11943.5	5098.24	5394.59	4718.09	4180.07	3837.97	4622.5	3906.2	4155.77	4049.47	4514.94	4393.34	3967.64	3767.34	4142.9	4452.76	4475.92	4497.77	4584.15	4247.08	3858.6	3656.16	3880.43	3742.86	3471.03	3626.85
-1.42348	6523.22	6361.05	7090.78	9539.94	14533.9	8043.55	7208.76	6856.51	7703	7503.28	6501.36	5773.45	6465.95	5827.98	6967	7908.22	7434.57	5877.19	6731.33	6437.45	10498.5	7383.01	12035.3	5074.95	5746.4	4601.67	3931.74	4131.2	4108.2	4018.79	3903.74	4266.29	4380.94	4049.51	4072.64	3648.17	3749.37	4305.05	4227.43	4336.11	4321.41	4437.76	3960.89	3291.39	3635.91	3753.93	3515.96	3617.36
-1.36159	6260.58	6874.34	7400.05	9966.42	14559.4	8206.3	7543.26	7515.73	8039.06	8055.24	7294.97	5987.27	6775.71	5992.71	7402.94	8560.75	7783.22	6254.59	6847.08	6442.3	10627.3	7824.15	12293.6	5195.54	6138.76	4771.7	4019.05	3970.35	3934.38	3845.51	3901.06	4483.75	4227.35	4432.85	4282.11	4272.64	3762.18	4449.76	4387.21	4461.38	4704.4	4485.77	3955.98	3540.78	3689.92	3666.22	3525.58	3413.67
-1.2997	6543.44	6398.4	7655.16	10368.2	15998.2	8627.24	8020.85	7685.33	8111.87	8484.94	7562.17	6497.79	7037.9	5872.68	7941.93	8890.9	8486.53	6625.71	7177.3	6988.6	10847.9	8116.64	11888.7	5165.06	6268.62	4653.71	4426.09	3980.86	3992.42	3983.24	4023.95	4595.92	4116.54	4603.6	4388.6	4303.65	3901.33	4472.48	4144.68	4539.75	4567.22	4386.78	3758.51	3495.66	3929.02	3442.22	3374.28	3752.91
-1.23781	6402.19	7175.4	7399.62	11079.7	16222.1	8758.05	8410.25	8110.65	8858.65	8539.3	7577.38	7258.11	7655.1	6252.99	8296.28	9584.66	9404.98	6705.37	7241.83	7020.2	11248.2	8396.93	11850.2	5036.72	6417.63	4687.11	4583.02	3970.12	4734.11	4204.32	4218.5	4348.58	4247.3	4739.63	4175.47	4025.82	4042.9	4485.3	4320.08	4684.11	4668.8	4584.75	3821.95	4015.77	4068.79	3679.52	3459.96	3658.8
-1.17592	6647.59	7607.04	7824.22	11580.8	16702.7	9562.58	8651.66	8446.94	9310.54	9019.53	7449.05	7321.29	8285.09	6463.99	8975.04	10209.4	9941.69	6997.05	7857.4	7208	11076.9	8913.03	12952.4	5125.49	6722.07	4457.54	4584.75	4107.63	4534.92	4366.51	4118.23	4160.46	4401.56	4489.81	4049.2	4166.28	3835.93	4508.57	4340.08	4703.67	5246.71	4838.63	3824.8	3649.03	3920.64	3727.56	3530.21	3891.36
-1.11403	7115.3	8206.23	7679.77	12387.4	17512.3	9778.4	9431.61	8512.18	9364.66	9325.24	7642.3	8084.91	8932.65	7091.53	9575.23	10523.8	10574.8	7309.08	8572.39	7587.9	10879.3	9600	12913.4	5943.06	6890.41	4421.17	4517.06	3892.97	4504.6	4147.73	4056.34	4395.73	4469.67	4561.5	4176.98	4373.83	3917.26	4482.1	4710.87	4543.91	5175.74	5013.01	4067.68	3702.39	3802.61	3762.5	3812.31	3880.59
-1.05214	7628.94	8970.13	7930.25	12983.8	18650.1	9452.59	9885.82	8928.31	9428.77	9081.01	8397.4	8478.43	9395.8	7672.1	10210.3	11632.1	11396.2	7471.74	8745.44	7634.65	11387.3	10516.2	13818.8	6501.09	7368.71	4430.12	5000.1	3823.3	4437.08	4741.99	4243.24	4339.12	4026.17	4637.27	4152.53	4394.75	3774.59	4882.03	4464.13	4706.68	5076.25	5087.54	4185.35	3581.75	4024.12	3912.33	3834.33	3773.72
-0.99025	8010.37	9705.07	8510.53	14089.1	20116.8	10044.5	10673.9	9762.07	10178.9	9875.64	8683.24	9383.45	10067.6	8174.27	10336.2	11981.2	11653.9	8093.39	9439.03	8213.41	11226.9	11035.3	15068.6	6611.6	7751.59	4321.18	4720.83	3975.94	4350.97	4589.25	4564.84	4116.09	4160.43	4501.27	4179.31	4344.2	3678.27	4710.19	4785.49	5085.91	5134.69	5417.54	4254.57	3597.62	4035.87	4110.82	3565.29	3738.89
-0.92836	8047.56	9881.36	8745.8	15954.1	20158	10429.4	11308.1	10326.7	10499.7	10985.6	9008.13	10156.7	10573.1	8703.56	11291.8	12616.4	12240.4	8411.55	10464.9	8919.69	11728	10697.9	15420.3	6968.2	7765.43	4176.56	4895.05	3974.17	4533.01	4640.63	4344.87	4291.36	4340.34	4976.4	4269.28	4520.65	4130.71	4515.65	4649.99	5240.69	5739.06	5140.15	4059.33	3963.38	4330.65	4321.78	3774.74	3867.44
-0.86647	8880.05	10228.4	9607.2	17491.7	20896.5	10368.7	11796.7	10277.6	10720	11062.6	10188.1	11586.1	10744.2	9652.81	11005.1	13030.7	12433.5	9226.44	11106.6	10063.3	12491.6	11367.8	15074.5	7405.8	8397.09	4707.85	4530.3	3826.81	4495.45	4700.29	4459.24	4434.42	4796.26	4407.45	4051.09	4680.59	4050.89	4674.14	4994.67	5583.48	5853.06	5841.69	3982.03	3792.52	4176.16	4441.39	3663.76	4006.15
-0.80458	9457.34	10972.2	10000.3	20127.6	21598	10208.5	13121.1	10763.4	11298.1	11705.3	11254	12331.9	11133.7	10639.5	11229.7	14301.8	13034	10910.8	12174	10392.6	13068.9	11660.1	15703.9	7881.5	9497.09	4707.88	4526.81	4049.53	4173.28	4718.76	4662.26	4790.27	4508.34	4544.42	4419.53	4348.4	3880.11	5222.27	4706.59	5518.65	6413.62	6060.28	4284.45	3540.5	4330.78	4195.55	3937.52	4288.45
-0.74269	10795.6	11520.3	10167.5	22966.4	23195.5	10709.7	13172.2	11138.7	11678.6	12035.1	11247.5	12840.8	11933	11658.2	12561.6	15002.6	13707.5	11123	13259	11247.8	14067	11690.1	15887.9	8523.75	9671.54	4747.06	4650.64	4291.31	4794.74	4900.16	4750.87	4586.58	4704.97	4785.33	4813.32	4481.65	4379.99	5338.17	4929.38	5332.66	6618.05	6018.35	4338.57	3585.57	4437.85	3916.43	3964.58	4134.66
-0.6808	11458.9	12565.4	11182.1	24089.8	24592.5	10930.4	13225.5	12086.1	12176	13455.3	11925.3	13567.1	12537.4	12266.6	13475.7	15802.3	14910.6	11955.2	14013	11546	14750.5	11608.5	16054.4	8685.64	10242.9	5151.93	4784.85	4029.66	4385.09	5304.79	4745.42	5183.69	4588.34	4761.49	4335.91	4708.24	4397.09	5633.34	5139.6	5702.71	6729.07	6262.49	4316.2	3828.17	4803.72	4266.41	3975.99	4475.74
-0.61891	12836.6	12838.8	11731.7	25763.7	24787.1	10674	14405.7	13056.3	12668.5	14683.6	12538.5	14285.7	13657.1	14104.9	14769.4	15930.3	16609.9	13454.2	15174.5	12482.6	15003.9	12627	16746.2	9351.37	11807.9	5227.49	5232.34	4498.07	4363.43	5346.87	5106.81	5206.2	5012.31	4815.61	4666.95	4650.19	4671.09	5493.31	6016.01	5765.59	6548.42	7284.68	4390.15	4023.34	4902.44	4576.57	4014.78	4479.56
-0.55702	13724.5	13509.5	11735.8	26690.4	26096.5	11099.3	15399.1	13974.8	13149.7	15642.3	13140.5	14851.5	14420.7	15469.6	15615.2	17250.6	17758	14891.8	16479.4	13554.9	15992.2	12854.1	17742.2	9744.27	12188.3	5605.45	4997.79	4578.32	4857.62	5293.38	5382.54	5371.81	5121.97	5093.81	5152.51	5102.09	4794.4	5995.39	5511.12	6234.05	7505.15	7621.46	4741.1	3909.34	5040.72	4423.32	4497.12	4660.65
-0.49513	15259.8	14336.2	12414.5	27852.5	28510.2	12331.1	15890.1	14956.3	12927.1	16618.3	13393.9	14930.6	15925.5	17662.3	17088.4	16662.9	19636.8	15334.2	17611.6	14232.6	16740.5	13660.2	18289.8	10448.9	12550.2	6138.81	5078.58	4287.35	4954.03	5734.18	5723.03	5874.46	5215.65	5321.79	5412.25	5522.16	5054.07	6592.47	6158.31	6813.27	7858.94	7687.52	5391.54	4200.73	5355.37	5099.18	4575.1	4686.36
-0.43324	17477.2	14974.8	12871.4	29214	29641.8	13141.5	16410.1	15842.5	13238.2	17657.7	14224.3	16323.4	16925.6	18697.7	17943.3	18142.6	21657.6	16769.6	18708.3	15818.1	17431.6	15568.3	18799.9	11030.3	13182.6	7279.59	5131.55	4354.66	5139.59	5896.58	5695.45	6461.97	5349.33	5310.37	5752.4	5846.87	5642.91	6946.35	6595.08	7179.38	7750.92	8377.94	6015.29	5058.95	5512.92	5521.68	4780.22	5387.24
-0.37135	19524.3	16237.6	13462	30281.8	29843.9	15026.9	17272.3	17057.7	13938	20451.8	14924.8	16538.2	18239.2	20227.9	19180.4	18748.3	23829.7	18055.4	19193.2	18261.5	19049.3	16563.2	19180.2	11495.7	14144.6	8227.17	5166.36	4897.39	4916.98	5957.27	6372.8	7492.78	5771.01	5769.01	6164.07	6584.7	6031.76	7226.61	7129.94	7107.23	8223.5	8683.59	6514.86	5304.75	5842.39	5640.48	5107.58	6076.14
-0.30946	20837.3	17272.9	14890.7	30216.6	30453.8	16477	18142.4	18274.2	13949.7	22287	15476.4	18980.9	19671.7	22154	19876.5	19519.1	25656.4	18781.9	21311.6	20964.8	19334.8	17498.2	20517.1	13339.3	15382.3	8927.63	5540.83	5038.46	4830.07	6432.8	7009.07	8862.97	6536.17	6109.08	6491.3	7333.19	6717.53	7169.22	7276.88	7482.4	8355.36	9401.58	7486.16	5695.61	6155.78	5838.47	5077.45	6506.13
-0.24757	22986.5	19409.4	15693.3	31165.8	31275.8	18338.3	19479.8	18327.8	14701.4	24616.4	16615.3	19973	21447	23428.3	21337.1	19937.5	27113.1	19067.8	23113.8	23729.6	20764.3	19316.6	20616.6	14381.3	17390.7	10113.6	5323.91	5395.68	4945.48	6448.65	7268.8	9545.61	7247.48	5941.77	7148.91	8559.18	7335.04	7846.65	7624.79	7728.13	8718.76	9132.4	8014.3	6583.08	6312.32	6742.08	5792.66	6873.77
-0.18568	25006.5	19879.6	16633.9	30787.4	31543	19634.9	20039.4	18412.5	15793.2	27489.2	17756.5	21502.5	23202	24453.5	22489.1	21410.1	28861.9	19396.2	24644.2	25853.2	21832.8	21809	21753.8	15610	19490.7	10609.4	5504.65	5444.35	4801.97	6397.84	8067.89	10267.1	7443.2	6524.36	7290.37	9614.95	7478.87	8197.2	8068.88	8457.63	8864.25	9334.61	8907.97	6803.71	6738.99	8163.83	6275	7302.15
-0.12379	25528.4	21362.4	17379.7	30529	32710.7	21522.9	21040.4	18711.5	16260.4	29352.6	18387.6	21858.9	24458.5	25386.1	24339.8	21542.6	29451	20195.1	26646	28117	22497.8	23613	22567.2	17866.4	20416.4	11398.9	5689.34	6110.39	4864.85	6355.31	8471.84	10708.9	8355.99	6932.71	7141.5	11120.8	7990.83	8195.08	8940.74	8928.33	8868.52	9621.76	9863.96	7096.38	7000.35	8852.64	6623.76	7905.09
-0.0619	26832.4	21305.6	18941.9	31947.9	33745.3	22076.7	21489	18730.3	17687.2	29669.3	18329.5	23475.1	24757.2	26174.7	24367.6	22591.5	31331.6	20538.4	27640.4	30272.3	23553.4	26066.8	23438.3	17843.6	21746.9	11442.4	5693.58	6407.09	5313.8	6440.46	8745.12	11161.2	8165.28	7138.5	8041.9	12160.2	9220.3	8164.69	8923.33	9108.74	8893.55	9642.32	10449.8	7183.84	7356.9	10447.2	7008.16	7869.66
0	26888.5	21456.2	19583	33046.8	34214.7	23449.7	21839.5	19230.8	18392.7	30519.2	19155.6	24350.9	25332	27523	24381.6	23038.8	31844.7	20884.9	28225.5	31813.1	24652	27776.1	23876.7	19613.3	22189.4	11942.7	5807.32	6648.97	5766.48	6673.34	9134.21	11900	8373.24	7162.88	8576.53	12777.8	9496.1	8277.82	9671.44	9926.21	9561.58	9834.52	10612.4	7222.72	7626.78	10912.9	7225.49	7935.22
0.0619	26163.5	19817.7	19296.1	32206.7	33830	22918.2	20787	18353.4	17899.4	28954.5	19041.8	23594.5	23744	26147.2	24266.1	21996.7	31446.1	20209.2	28217.6	31790.2	24189.5	26126.5	23365.3	19459.2	20583.9	11791	5233.76	6412.73	5334.42	6470.44	8711.39	11450.5	7890.71	6906.99	8122.31	12394.9	8989.11	7861.49	9190.97	9374.55	9293.23	8743.97	9968.79	7138.97	7529.82	10668.1	7038.19	7327.85
0.12379	25662.1	18272.4	19066.9	32418.7	32323.4	21796.2	19951.8	17533.3	18255.7	27443	17652.6	23030.8	23129.6	25884.9	23909	22226.5	30859	19268.3	26944.7	30712.7	23282.2	24969.5	22244.8	18758.5	20163.6	10988.4	5497.63	6176.76	5592.77	6069.1	8324.23	11633.1	8092.72	6872.25	7575.73	11428.4	8671.66	7888.25	8610.86	9092.2	8767.96	7396.11	8585.57	6878.63	7576.51	10427.3	6922.59	6740.17
0.18569	25075.3	17064.3	18065.9	30963.3	31941.8	20931.4	19287.1	17327.2	17784	26022.7	15725	21597.3	22100.2	24515.4	22463.9	22071.7	31135.8	18835.8	25384.8	27393.1	23397.4	23600.6	21203.9	17828.2	17697.4	10312.7	5488.69	5976.66	5655.41	5673.44	7239.45	10800.7	7845.34	7047.98	7507.22	10331.7	8505.7	7844.46	8305.87	8391.96	8334.99	6912.81	8259.72	6270.17	7425.67	9888.04	6335.27	6341.53
0.24759	24566.2	15051.7	16675.9	29566.9	29843.3	19974.3	19174.6	15821	16163	24251.7	14167.7	20477.5	21593.2	21553.7	21499.6	20758.4	31107.3	17278.4	23937.8	23868.6	23393.7	20627.9	19486	16522.6	17024.5	10492.2	5442	5891.72	5539.24	5575.63	6865.72	9723.04	7777.04	6961.83	7268.57	9471.83	7779.74	6736.46	8330.98	7556.07	7285.54	6116.87	7346.81	6157.13	7134.28	8714.02	5897.6	5999.02
0.30949	22693.3	13633.5	15554.5	28476.7	26986.2	18159	18576.3	15476.5	14916.1	22347.2	12111	18974.3	21706.3	20445.2	20789.6	19675.2	31288.3	15897.8	23400.4	19425.9	23267.3	18429	17633.2	15611.8	14763.5	9578.37	5497.91	5746.4	5032.48	5846.77	6006.03	9671.11	7333.68	6846.96	7623.33	8645.7	7455.25	6389.41	7097.48	6946.24	6332.54	5297.61	7035.18	5671.29	6508.68	7517.91	5765.33	5431.75
0.37138	20778.8	12487	15049.1	26134.9	24953	17432.2	18105.3	14559.9	13935.7	21105.2	11240.1	18233.7	20510.5	18921.8	19392	18183.5	30995.8	13696.9	22435.8	16591.5	22516.7	16308.4	15664.7	14785.2	13730	9262.76	5270.71	5559.79	4875.17	5031.29	5407.47	9354.59	7141.05	6718.56	6700.56	7848.53	6831.12	6330.88	6738.11	6642.89	6081.99	4872.26	5864.99	5994.16	5784.52	7488.81	5159.4	5160.62
0.43328	20233	11668.4	14224	24999.7	22760.4	15792	16972.2	14135.9	13059.9	19431.4	10205.6	17336	19865.5	17592.8	18103.3	17253.1	30814.4	12469.5	20847.5	13955.7	21159.6	14809.7	13706.8	13834.3	11838.2	9010.8	4968.89	5655.28	5248.98	4712.13	5247.02	8390.88	6885.37	6482	6345.13	6787.96	6683.08	5905.37	5926.71	6181.09	5710.6	4637.02	5539.38	5222.7	5165.79	7679.51	5247.14	4790.2
0.49518	19247.2	10582.7	13198.7	23539.5	20391.4	14968.8	17013.4	14163.1	12348.3	17733.8	9119.7	16635	18612.3	16103.9	16718.8	16061.1	30777.7	11266.4	20664.9	12017.8	20062.5	13306.6	12212.3	12433.7	10524.5	8995.65	4905.33	5453.97	4987.42	4860.35	4849.86	8051.67	6362.68	5652.11	5975.01	6284.26	6882.32	5591.01	5531.96	5855.96	5158.85	4111.9	5287.77	4602.14	4582.61	7145.5	5027.69	4257.34
0.55708	19100.7	10251.8	11905.1	21881.5	17611.5	14354	16273.2	13817.7	11703.3	16063.4	8461.03	16249.3	17764.8	15569.5	16406.6	14953.6	29701.5	10142	20336	10724.5	18819	12726.6	11482.2	11006.6	9551.04	8379.1	5143.31	5480.06	4566.82	4840.61	4248.42	7707.5	5625.62	5575.64	5514.94	5630.05	6708.23	5411.62	5337.44	5769.1	4972.78	4178.12	5169.25	4519.31	4445.77	6024.09	4405.1	4113.29
0.61897	18338.5	9305.76	11961.3	20781	16405	13249.5	16437.5	13910.5	11607.1	15571.7	7661.17	16273.5	17302.3	14679.4	15637.9	13150.1	28514.9	9262.89	20337.8	9854.39	17537.6	11682.6	10027.9	11005.1	8910.22	8164.65	5127.58	5731.42	4578.28	4614.48	4168.98	6650.58	5619.16	5638.62	5564.72	5429.94	6601.22	5027.06	4754.97	5477.31	4737.79	4362.17	4662.93	4297.01	4170.22	5850.5	4367.41	3926.58
0.68087	18586.5	8780.77	11174.7	19325.3	15357	12930.3	16079	14114.3	10944.4	14317.8	7278.19	14944.8	16638.6	13241.3	15634	12660.1	26528.4	8231.27	19711.1	8473.59	16754	11108.3	9125.05	10558.2	8648.66	7771.92	5103.82	5359.35	4696.53	4289.94	4192.5	6646.09	5279.55	5339.06	5182.2	5295.27	6002.63	4900.75	4859.77	5236.32	4944.88	4358.47	4729.85	4029.97	3962.93	4964.04	4218.4	3802.28
0.74277	18623.8	8412.69	10350.3	17489.5	14105.9	11993.1	15786.2	14536	10677.8	13312.1	7188.67	14401.3	15239.6	12762.3	15184	11716.7	24993.3	7513.68	18859.1	8158.46	16914.8	9887.61	8734.36	10275.8	8287.82	7147.84	4915.05	5200.84	4912.77	4459.66	4236.77	6468.02	5198.97	4932.08	5166.88	4482.06	5639.74	4584.2	4391.11	5150.67	4818.24	4585.75	4682.59	3785.34	3734.97	4748.51	4112.45	3774.9
0.80467	17820.3	8621.82	10161.2	15220.3	12862.4	11400.4	15616.6	14217.6	10444.4	11899.4	6940.1	13747.3	15206.7	12709.8	14622.3	10793	22935.5	6776.02	17278	7299.5	15607.7	9386.94	8535.49	10613.1	7573.88	6768.33	4746.92	5200.65	5040.39	4151.99	4176.17	5993.05	5017.59	4721.22	5011.37	4586.3	5133.22	4720.79	4163.85	4949.04	4337.7	4066.01	4203.1	3760.27	3501.71	4559.78	3818.09	3661.69
0.86656	16010.2	8111.38	9500.7	13736.6	12202.1	10867.5	14501.9	14650.5	10552.4	11688.8	7210.28	12937	14330.8	12087.9	13926.2	10451.5	21114.2	6414.35	16834.2	6882.8	14861.7	9441.79	8143.69	10802.8	6958.84	6846.25	5158.36	5163.37	5041.96	4157.95	4260.58	5951.6	4909.68	4717.08	5101.59	4500.37	4849.96	4518.13	4155.91	4485.95	4409.73	4342.72	4247.56	3426.43	3659.05	4730.28	3618.34	3348.15
0.92846	15488.3	7373.99	9465.78	11468.4	11658	10131.7	13946.4	14383.6	9973.11	11674.2	6678.2	12336.4	13137	10724	14092.2	10284.1	20010.5	6415.08	15747.9	6687.84	14199.8	9388.27	7768.7	10654.9	6248	6308.27	5457.27	4873.58	4834.88	4098.61	4296.19	5780.77	4724.55	4450.8	4568.78	4380.99	4516.96	4239.09	4040.06	4663.63	4400.36	4511.99	4056.65	3788.47	3557.08	4363.22	3918.82	3485.86
0.99036	14620.9	7062.93	8847.92	10288.1	10991.8	9685.32	12943.3	14869.5	10321.4	10784	6622.05	11750.5	12842.2	10499.5	12818	9813.93	17824.8	5834.31	14389.8	6517.29	13176.6	9513.42	7736.84	9862.86	6032.3	6216.96	5321.96	4728.71	4991	4216.97	4279.11	5531.41	5142.42	4169.28	4211.46	4084.51	4479.48	4338.02	4001.33	4701.48	4381.08	4195.02	4527.08	3779.08	3293.36	4053.15	3673.44	3741.2
1.05226	14124.3	7125.41	8535.72	9268.85	9740.11	10308.7	13272.9	14705.7	10221	10377.2	6676.8	10740	12624.5	10141.4	12327.2	9319.74	16925.3	5605.62	13470.9	6228.77	12340.1	9476.36	7733.32	9303.74	6019.72	6039.02	4707.73	4696.29	4801.36	4462.77	4317.65	5383.53	4857.6	4408.47	4424.36	4041.75	4603.18	4308.36	3886.14	4734.74	4226.54	4278.07	4205.52	3329.6	3465.61	4397.33	3382.51	3394.05
1.11415	13150.6	6693.6	8071.2	7824.34	9527.29	9676.35	13574.1	14100.7	10419.9	9602.79	6491.16	9826.41	11660.9	9040.19	11827.1	9461.75	15353.5	5768.98	12144.1	5735.44	11202.7	8510.52	7650.44	9351.3	5876.15	5702.67	4802.36	4556.31	4713.48	4168.33	4033.8	5214.71	4637.69	4360.57	4494.53	3951.72	4033.26	4216.87	3914.57	4621.9	3994.7	4210.34	4175.79	3593.77	3685	4352.87	3642.48	3207.41
1.17605	12869.2	6222.9	7521.35	7136.58	8693.97	9474.05	12982	13834.9	10539.3	9423.52	6686.56	9096.29	11154.7	8580.3	11152.6	9388.64	14089.4	5581.57	11683.1	5835.6	10499.9	8758.02	7631.48	9151.44	6288.61	5259.44	4839.9	4699.1	4481.14	4286.3	4258.43	4882.45	4393.96	4314.28	4360.94	4153.35	3766.35	3777.59	3827.74	5142.45	4245.49	3976.53	4318.32	3446.76	3484.24	4166.01	3588.37	3213.03
1.23795	12623.1	6034.55	7311.65	6305.35	8635.43	8926.4	12464	13298.4	10625	8180.55	6415.45	8973.76	10632.1	8263.31	10303.9	8905.96	13715.3	5146.38	11013.7	5436.07	9872.42	8600.01	7545.71	9034.94	5952.77	5037.72	4608.93	4504.54	4557.08	4015.42	3960.74	4864.97	4373.48	4419.07	4401.24	4119.2	3837.09	3828.48	3937.57	4728.78	4014.23	4003.67	4194.1	3419.57	3791.1	3972.72	3461.7	2997.07
1.29985	12027.8	5671.5	7085.25	5718.43	7782.07	8115.05	11834.5	12507.5	10221.8	7889.34	6420.94	8217.03	9930.47	7836.6	9569.36	9378.49	11832	5671.57	10421.8	5387.06	9093.45	8674.3	7466.55	8557.43	5413.09	4982.12	4407.97	4317.63	4282.38	4153.86	4232.16	4982.82	4602.11	4210.77	4520.82	3692.86	4074.68	3721.57	3955.05	4374.81	3835.5	4080.26	3864.61	3380.78	3549.56	3773.76	3540.88	3377.87
1.36174	11734.4	5904.01	7240.86	5319.66	7771.52	7690.08	12155.7	12974.7	9854.98	7782.68	6028.66	8037.7	9648.78	7676.42	9260.24	8532.66	11180.3	5060.33	10010.7	5306.83	8605.05	8614.77	7416.25	8148.54	4858.34	4794.33	4437.59	4534.18	4194.12	4026.12	4156.96	4690.42	4430.83	3971.16	4388.4	3690.26	4234.52	3547.98	3616.8	4750.83	3826.6	4297.43	3575.88	3107.75	3644.7	3877.31	3481.63	3391.37
1.42364	11696.4	5705.48	6620.31	5242.1	7273.88	7623.43	11891.1	12065.3	9457.59	7287.08	6082.34	7485.06	9533.01	7200.01	8729.74	8579.9	10892	5117.8	9682.42	5008.09	8271.53	8319.12	7278.68	7351.55	4828.38	4572.97	4741.99	4026.68	3914.49	4172.82	4193.52	4705.47	4356.35	4121.05	4417.48	3928.67	3726.51	3461.91	4068.02	4476.29	3935.37	4273.9	3788.35	3192.37	3460.91	3927.03	3582.41	3178.6
1.48554	11112.9	5342.78	5935.67	4956.82	6864.95	7146.13	11599.7	12004.7	9283.23	7578.41	6076.7	7310.08	9199.51	6489.28	8542.94	8516.48	10163.9	5032.73	9051.6	5124.41	8337.36	8351.9	7009.72	7034.69	4200.98	4505.38	4483.25	4313.41	4179.64	3943.1	4228.86	4768.61	3960.15	4499.95	4316.24	3927.24	3780.74	3653.24	4055.03	4504.61	3888.84	4102.78	3694.89	3319.85	3422.72	3737.16	3514.94	2862.97
1.54743	10509.6	5273.71	5861.49	4974.31	6745.1	7521.95	12008.7	10754.6	8660.75	7255.39	5702.69	7208.4	8896.83	6674.15	8403.91	8483.76	9289.38	4708.91	9210.08	4969.35	8240.59	7952.22	6467.77	6995.12	4383.04	4794.47	4369.16	4113.7	4162.32	3932.22	3909.61	4650.41	4010.06	4394.12	4428.59	4120.89	3947.97	3468.02	3948.34	4206.52	4017.94	4145.96	3843.41	3332.39	3233.32	3759.08	3484	3116.22
1.60933	10314.8	5165.28	5912.7	4531.66	6052.29	7042.6	11962.1	10586	8475.07	6847.58	5319.45	7231.41	8440.24	6345.91	8525.76	8165.39	8716.2	4879.43	8274.95	4771.47	8270.44	7685.36	6228.56	6963.8	4263.95	4443.64	4010.07	3817.8	4201.06	3922.89	3901.92	4620.12	4301.93	4232.58	4222.91	4263.2	4164.68	3444.35	3869.37	4244.56	3880.47	4051.76	3575.84	3460.47	3451.76	3848.55	3364.14	3257.12
1.67123	9954.92	4718.18	5678.34	4332.21	6048.98	7037.31	11886.2	10264.3	8150.52	6629.02	4898.31	6894.4	8368.35	5991.48	8273.06	7579.94	8088.9	4579.11	7803.29	4716.22	8006.01	7472.36	6312.55	6970.48	4047.63	4297.56	4614.56	4281.19	4085.01	3924.58	3996.65	4295.61	4178.19	4020.25	4305.76	4327.01	4072.45	3618.91	3722.42	4356.12	3561.23	4286.08	3706.81	3548.44	3425.32	3841.18	3435.75	3105.63
1.73313	9395.7	4878.71	5726.43	4413.68	5734.6	6830.58	11644.7	10251.9	7180.53	6500.66	5540.17	6750.62	8329.02	5657.86	7713.62	7117.32	7620.74	4546.35	7658.33	4581.61	8218.51	7298.23	5829.95	6629.7	4474.87	4222.32	4757.2	4184.42	4339.99	3983.66	4120.58	3951.13	4080.43	4272.77	4269.23	3993.3	3867.96	3382.26	3688.46	4752.71	3576.94	4142.25	3991.99	3399.13	3315.75	3514.78	3543.29	3070.49
1.79502	8921.67	4952.22	5449.15	4477.38	5568.1	6707.22	11252.2	10148.8	6892.02	6058.13	5541.78	6610.72	7849.47	5448.13	8170.1	7257.25	7443.49	4572.22	7218.38	4331.7	8091.54	6689.55	5660.88	6522.44	4129.67	4024.75	4625.9	4440.27	4065.6	3983.07	3799.37	4120.18	4178.23	4193.1	4237.75	4099.3	3730.47	3424.41	3765.51	4431.35	3878.08	4224.45	3932.14	3467.01	3374.51	3592.2	3601.73	3236.46
1.85692	8817.36	4896.56	5043.65	4136.23	5657.12	6262.08	10913.6	9812.88	6307.36	6479.38	5531.09	6771.41	7678.52	5366.36	7795.48	7059.23	6805	4528.52	6859.79	4627.17	7744.49	6085.23	5462.86	6546.08	3930.65	4193.09	4526.6	4028.86	3901.78	3647.52	3672.98	4146.02	4048.42	4054.54	4208.42	4220.68	3827.43	3584.28	3828.7	4451.67	3881.5	4213.23	3959.46	3694.43	3458.16	3675.11	3555.51	2929.24
1.91882	8887.48	4699.41	5046.58	4177.36	5275.85	6440.06	10444.2	10151	5970.47	6418.59	5795.03	6078.53	7391.98	5301.14	7768.21	6116.88	6287.95	4506.45	6580.99	4717.92	7713.99	5811.2	5713.89	6239.24	3779.97	3943.97	4426.03	4143.15	4089.99	3781.12	3627.54	4358.35	4320.98	4295.77	4099.92	4129.3	3789.9	3174.26	3845.61	4275.6	3758.69	4264.27	3627	3731.31	3783.15	3684.57	3256.65	2906.22
1.98072	8945.44	4601.94	5173.84	4070.7	5357.26	6145.12	10078.6	9305.68	5270.4	6204.55	5491.68	6020.73	7604.35	5028.94	7521.72	5536.62	6063.98	4316.3	5958.97	4240.72	7665.12	5424.03	5912.51	6480.29	3836.36	4242.13	4416.07	4054.75	4043.97	3924.87	4044.93	4195.98	4346.77	4271.28	4111.82	3929.84	3991.91	3598.13	3745.69	4381.83	3809.36	3970.94	3423.28	3602.84	3709.84	3724.72	3227.63	2786.5
2.04261	8909.61	4989.62	5181.38	4315.55	5209.86	6035.04	9596.84	8481.88	5577.46	5542.25	5606.56	5514.93	7445.32	5147.73	7241.99	5524.36	6052.07	4138.2	5961.15	4651.45	7538.86	5074.41	5883.67	6550.54	4166.81	4217.94	4286.16	3757.15	3738.14	3719.72	4080.04	4251.24	4336.78	4045.81	4071.25	4170.47	3901.38	3506.36	3497.24	4548.31	3743.79	4298.2	3578.61	3502.8	3363.34	3258.05	3375	2689.31
2.10451	9056.99	4863.17	4974.21	3942.38	4961.23	6059.99	8638.33	8251.67	5286.44	5417.69	5766.53	5798.54	7397.27	5275.85	6913.02	5138.77	5750.98	4126.5	5204.84	4902.33	7110.71	4826.16	6006.27	6294.47	4024.16	4000.54	4444.09	3880.47	3858.82	3866.92	4066.61	4277.59	4265.66	4207.55	4072.02	3872.04	4047.6	3638.64	3483.54	4278.57	3821.52	4173.81	3585.94	3692.06	3075.6	3519.42	3407.75	2784.33
2.16641	9066.23	4899.2	5068.43	3849.47	5057.34	6266.67	8460.58	7954.26	5697.75	5576.73	5260.4	5761.1	7380.88	5085.4	7018.09	5022.17	5340.91	4242.3	5569.09	4429.34	6887.98	4778.21	5994.8	5967.3	3796.14	4064.57	4511.47	4201.43	3653.55	3565.95	4021.16	4335.06	4513.64	4347.1	4582.7	4128.19	4045.94	3371.48	3542.02	4285.81	3748.78	4099.15	3639.33	3451.43	3189.2	3305.4	3476.75	2862.05
2.22831	9402.57	4575.75	4826.78	3786.32	5171.37	6039.33	8474.67	7604.21	5425.83	5561.66	4691.2	5357.56	7140.45	4870.76	6675.25	5172.45	5492.62	4171.93	5460.38	4250.15	7163.4	4479.02	5802.33	5919.67	3642.09	4101.84	4178.67	3940.39	3550.34	3461.49	3874.89	4534.41	4420.3	4010.63	4564.59	4013.45	4022.55	3705.43	3411.77	4424.03	3933.42	4317.87	3935.12	3106.68	3168.77	3421.82	3390.3	2880.26
2.2902	9151.98	4728.98	4675.58	3805.28	4832.79	6034.04	8844.49	6948.73	5290.11	4973.8	5240.6	5639.33	7236.01	4876.48	6425.46	5146.88	5752.61	4019.05	4966.91	4450.84	6958.32	4124.07	5310.12	5805.07	3624.6	3875.47	4190.16	3819.25	3709.51	3459.17	3864.74	4311.65	4317.55	4106.3	4343.11	4155.01	3832.92	3685.98	3666.18	4276.42	3981.14	4090.19	3594.31	3091.94	3120.94	3703.1	3708.59	3309.34
2.3521	8629.59	4413.46	4698.52	4099.4	4786.05	6088.55	8662.57	6359.37	5278.99	4721.76	5059.39	5538.14	6874.96	4926.02	6434.38	4956.55	5367.68	4212.09	4449.41	4426.3	6547.6	4398.12	5069.9	5835.02	3932.94	3798.8	4415.87	3789.76	4099.36	3446.68	3940.68	4406.8	4276.59	3766.99	3881.76	4158.9	3949.82	3452.24	3668.3	3940.22	3842.85	3793.92	3455.51	3445.01	3246.85	3587.72	3386.39	3165.23
2.414	8535.28	4429.87	4816.69	4070.09	4780.11	6047.88	7928.01	6003.33	5132.14	4622.66	5061.31	5392.95	6517.97	5132.92	6986.64	4672.4	5735.56	4070.91	4805.7	4443	6714.43	4197.3	5371.35	5782.82	4064.68	4001.08	4203.28	4139.75	3909.61	3502.45	3635.09	4211.44	4449.72	3787.24	4257.27	3961.45	3791.86	3473.08	3297.47	4223.11	3730.23	4021.72	3678.44	3533.59	3141.17	3741.54	3406.47	2869.22
2.4759	7806.5	4378.76	4777.43	3873.38	4526.62	6167.86	7836.93	5690.57	5389.54	4737.91	4799.59	5377.88	6145.02	5432.31	6065.14	4828.79	5441.66	4332.72	5077.9	4577.01	6242.89	4177.65	5081.86	5621.3	3617.52	4007.9	4262.21	3914.41	3786.8	3745.48	3768.7	4023.8	4226	3839.78	3976.67	4147.92	3998.38	3631.6	3474.1	4294.82	4118.71	4182.15	3648.24	3390.76	3264.38	3694.56	3426.69	2971.1
2.53779	7454.28	4120.95	4677.96	4035.81	4424.75	5827.64	7806.56	5284.09	5133.2	4822.18	4824.22	5033.59	6428.3	4963.92	5959.02	4654.54	4909.47	4143.33	4666.88	4416.1	6277.66	4295.82	5130.46	5864.53	3734.75	4067.34	4269.33	3854.31	3700.49	3688.48	3929.29	4163.65	4377.12	3876.03	4023.22	3924.25	4019.07	3361.38	3603.31	4520.86	3892.59	4009.31	3485.5	3251.78	3277.94	3452.09	3365.24	2808.53
2.59969	7819.17	4068.94	4648.43	3450.85	4306.65	5797.18	7308.82	5595.37	5192.2	4993.78	5096.03	4928.86	6365.24	4732.13	6131.82	4867.44	4966.63	4104.24	4670.91	4646.15	6167.24	4046.79	4803.64	5804.84	3952.62	4127.22	4473.28	3623.68	3628.86	3485.72	3670.04	4161.99	4363.85	3638.87	4355.37	3647.94	4125.9	3822.78	3908.86	4414.65	3963.27	4118.24	3557.11	3616.77	3252.21	3573.82	3426.8	2797.47
2.66159	7803.42	4263.02	4300.9	3390.86	4602.34	5414.41	7064.07	5488.47	4988.9	4867.52	4973.71	4936.33	6348.98	5123.63	6122.41	4750.23	4869.4	4091.2	4559.34	4463.5	5905.56	4033.54	4291.61	5857.29	3922.71	4145.68	4399.65	4065.05	3752.65	3374.07	3988.62	4090.09	4189.99	3624.86	3841.77	3974.59	3954.07	3798.45	3758.98	4478.58	3794.15	4111.47	3719.74	3343.51	3107.99	3365.05	3416.01	2789.37
2.72349	7295.6	4332.96	4570.28	3975.6	4627.36	5447.75	6962.76	5515.33	4832.66	4750.07	4893.76	4872.26	6022.37	5099.71	5872.07	4393.41	4612.96	4215.21	4221.51	4553.58	6157.29	4434.84	4504.39	5684.08	3802.2	3826.97	4406.46	3965.13	3864.32	3693.52	3898.93	4069.64	4077.92	3842.9	4239.6	4083.54	3846.65	3635.16	3665.25	4078	3777.25	3775.76	3490.27	3487.51	3307.81	3853.02	3304.61	3006.5
2.78538	6917.07	4142.64	4659.91	4050.1	4732.28	5689.79	6618.53	5695.54	4785.1	4514.51	4673.44	5048.23	6073.36	5247.09	5912.76	4428.04	4548.29	3744.97	4530.31	4628.74	5825.87	4566.69	4940.69	5483.57	3767.75	3793.88	4507.88	3964.14	3917.79	3632.71	3970.75	3879.42	3964.04	3811.05	4131.55	3636.2	3732.44	3893.71	3639.12	4472.36	3859.34	4129.02	3489.33	3734.2	3259.22	3595.24	3144.36	3180.6
2.84728	6649.38	4330.44	4794.58	4003.97	4670.35	5403.54	6744.77	5515.28	4898.6	5014.62	4675.64	4484.25	6084.15	5194.09	5500.97	4224.65	4373.2	4075.13	4351.12	4426.24	5811.96	4469.27	4709.58	5698.02	3900.52	3514.31	4574.65	4236.32	3893.19	3303.21	3731.46	4188.96	4085.47	3607.01	3753.54	3888.19	3654.4	3770.25	3406.08	4235.55	3694	4045.19	3366.03	3366.26	3040.96	3850.62	3276.6	2985.04
2.90918	6689.25	4326.51	4513.07	3739.15	4480.74	5093.88	6637.57	5497.17	4858.82	4788.62	4885.73	4767.99	5744.98	5205.21	5536.87	4581.58	4542.79	4029.24	4312.87	4641.1	5220.66	4641.42	4669.66	5691.98	4014.01	4140.93	4041.36	4038.84	3816.46	3583.34	3867.67	4264.29	3982.04	3664.29	3817.66	3794.75	3497.37	3650.44	3358.87	4286.67	3550.54	4023.21	3270.96	3378.76	3180.83	3717.17	3418.88	3182.38
2.97108	6776	4362.42	4645.35	3912.93	4476.29	5519.48	6564.83	5589.07	4711.02	4592.01	4835.83	4499.43	6079.62	5328.68	5473.42	4864.61	4484.43	3897.59	4505.41	4351.75	5249.61	4592.39	4413.48	5334.77	3756.58	3590.16	4488.31	4554.35	4183.06	3310.93	3986.03	4192.68	4172.21	3667.67	4147.44	3678.71	3628.68	3545.16	3596.89	4309.14	3357.74	3723.03	2982.7	3390.32	3163.41	3893.51	3336.08	3026.5

## Sheet: FigS5 M´
wild type	Cdc42 KD
27037.8	7367.76
22686.4	9029.38
24148.6	9305.92
27161.4	9431.48
23621.5	9972.28

## Sheet: FigS5 N
	wild type																									Cdc42 KD
Distance(µm)	Normalized Ena intensity profiles (a.u.)
-2.97073	4297.14	4092.69	4167.18	4837.23	5682.15	4592.21	4061.61	3577.04	4273.97	5130.25	4106.58	4297.99	5265.55	4649.38	5249.68	4532.66	4849.48	3742.15	5045.14	4250.01	4153.62	4296.83	4334.12	3477.76	3549.64	4185.87	4073.61	3274.98	3918.93	3894.87	3963.08	3536.79	4501.01	4327.18	4220.65	3912.67	3891.02	4566.73	3413.17	4630.96	4125.54	3464.53	3565.94	3797.66	3035.57	3556.23	3075.73	3360.95	3022.92
-2.90884	4142.24	4105.34	4166.88	4856.91	5806.83	4577.72	4304.88	3771.47	4209.24	4932.74	4301.49	4680.33	5449.31	4918.76	5733.72	4660.43	4873.13	3776.58	5087.78	4222.39	3854.41	4109.91	4149.35	3701.01	3692.34	4472.73	4054.18	3615.1	3796.28	3734.08	4155.37	3518.47	4149.51	4594.54	4312.73	4217.34	4336.44	4211.81	3522.39	4420.63	4280.83	3393.71	3763.26	3516.29	3427.31	3707.67	2948.24	3338.98	3019.52
-2.84695	4161.32	3865.5	3805.71	5030.55	5719.45	4553.65	4216.58	3573.55	3970.05	4622.79	4305.7	4531.22	5514.99	4935.7	5700.22	4655.11	4922.64	3588.01	4885.64	4092.42	4162.92	4428.05	4535.74	3351.71	3583.78	4400.22	4179.26	3225.26	3680.23	3841.79	3973.19	3539.1	3948.68	4178.98	3978.84	3915.3	4147.59	4335.21	3490.68	4331.14	4151.28	3938.9	3778.53	3486.41	3306.16	3705.1	3049.67	3444.04	2977.84
-2.78506	4586.6	4055.5	3911.1	5472.43	5943.42	4852.91	4304.85	3711.19	4236.9	4738.73	3838.15	4557.51	6061.52	5066.04	5549.64	4507.1	4647.85	3921.83	5222.4	3985.25	4232.64	4618.23	4061.76	3407.42	3610.14	4312.51	3814.16	3356.54	3990.81	4032.93	3823.99	3384.63	4026.6	4348	4078.97	4006.23	3905.74	4410.85	3343.92	4110.48	4449.02	3664.71	3465.98	3530.51	3303.47	3771.06	2754.61	3414.57	3016.58
-2.72317	4543.15	4045.88	4042.61	5532.02	6128.33	4778.26	4218.66	3938.02	3862.18	4533.43	3960.68	4760.38	5870.19	4682.89	5616.76	4606.76	4398.48	3923.16	4829.48	4267.77	4219.77	4610.01	4097.65	3298.35	3427.84	3914.39	3950.39	3461.59	3574.09	4317.2	3737.34	3401.83	4125.84	4037.46	3947.36	4229.45	3994.92	4208.46	3333.22	3897.71	4391.91	3512.45	3378.76	3704.49	3114.28	3790	2881.36	3286.07	3147.3
-2.66128	4384.6	4177.47	4099.42	5214.64	5996.65	5138.19	4181.82	3793.36	3732.94	4429.74	3919	4766.39	5771.13	4740.53	5652.63	4635.55	4290.06	3708.13	4712.84	4159.2	4595.89	4328.02	4387.99	3540.78	3564.19	4288.82	3945.58	3025.91	3712.72	3888.77	4116.4	3250.59	3988.55	3957.53	4474.02	4130.55	4185.03	4085.01	3133.75	4185.5	4035.89	3735.39	3348.4	3711.77	3269.47	3626.95	2849.97	3256.98	2995.09
-2.59939	4422.15	4047.72	3738.6	5160.01	6277.85	4489.35	4205.14	3707.18	3886.71	4529.69	4151.13	4688.73	5303.93	5334.21	5315.67	4903.17	4205.29	3830.53	4923.06	3905.76	4400.85	4358.88	4796.43	3451.99	3768.05	4249.1	4012.49	3025.99	3457	4003.29	3906.45	3555.78	3915.04	4357.52	4161.18	4271.52	4047.89	4335.33	3351.61	3895.75	3968.08	3719.89	3616.6	3706.88	3246.19	3432.69	3244.01	3311.28	3004.68
-2.5375	4470.99	3926.57	3939.34	5286.07	6272.23	5032.77	4590.38	4181.95	4090.2	4484.51	4183.59	4668.06	5305.85	5358.67	5152.52	4742.96	4239.17	4011.64	4554.79	3972.3	4380.99	4112.88	4542.96	3476.48	3787.9	4195.25	4056.55	3085.31	3592.33	4049.26	4005.09	3368.5	4178.18	4384.28	3970.93	4364.6	4101.99	4416.79	3402.81	4150.09	3916.45	3681.16	3668.25	3405.86	3307.22	3530.48	3256.53	3395.24	3010.47
-2.47561	4767.36	3870.08	3969.57	5094.29	6530.06	5166.15	4186.61	4230.21	3880.52	4610.49	4428.54	4849.63	5353.75	5207.05	5461.7	4491.19	4448.6	4095.28	4641.37	3986.96	4610.42	3877.16	4746.62	3601.29	3678.19	3899.01	3901.48	3260.34	3836.79	3932.76	3881.49	3163.89	4370.41	4542.08	3907.95	4365.26	4235.98	4421.04	3277.6	4348.22	4062.87	3863.18	3646.89	3726.02	3385.76	3639.25	3225.01	3433.81	2847.08
-2.41372	4851.19	4019.48	4240.67	5662.25	6898.49	4895.44	3930.97	3789.03	4110.05	4438.12	4381.83	4993.51	5190.47	5308.05	5465.59	5127.23	4621.06	4103.14	4780	4122.85	4981.06	4253.85	4821.52	3508.03	3758.07	4152.94	3703.25	3209.51	4004.63	3871.21	3889.98	3511.14	3912.73	4109.75	3889.49	4305.06	4117.23	4436.85	3494.18	4002.43	4014.25	3525.22	3580.36	3638.05	3631.54	3734.33	3037.26	3616.35	2981.47
-2.35183	4781.29	4064.38	4340.47	5492.01	6913.37	5103.68	4132.15	3870.44	4175.97	4631.77	4280.05	5032.65	5576.23	5462.97	5460.1	5074.32	4401.64	4067.17	4667.87	4008.67	5378.66	4459.88	4788.6	3737.7	3980.26	3899.44	3644.52	3362.77	3708.4	3912.53	3875.56	3367.6	4245.06	4378.84	4097.25	4351.35	4245.25	4349.04	3472.98	3982.41	3736.66	3725.56	3601.9	3496.49	3403.35	3568.32	3006.47	4040.97	3009.83
-2.28994	4494.72	4233.09	4016.46	5583.86	7384.98	4648.18	4428.73	3793.22	4499.38	4667.5	4583.66	5157.26	5649.7	5074.45	5453.16	4986.9	4759	3778.34	4700.59	4380.28	5145.64	4514.84	5225.96	3974.15	3796.99	3924.85	3889.07	3066.98	3992.65	3563.1	4201.85	3393.37	4208.97	4115.26	3909.16	3884.43	3953.45	3988.85	3520.78	4016.05	3772.77	3976.08	3718.8	3436.81	3393.65	3579.91	3044.36	3965.19	3192.21
-2.22805	4672.57	4067.82	4340.6	5238.55	7909.71	5042.92	4065.49	4148.7	4476.96	4788.44	4792.87	4897.53	5939.57	4875.19	5739.86	4850.49	4588.5	4139.72	4630.99	4486.71	5355.39	4805.48	5432.14	3889.9	3794.14	4153.36	3879.11	3119.07	3746.41	3763.86	3982.56	3242.13	4099.94	4139.36	4125.6	4336.3	3983.08	3914.24	3603.08	4407.67	3814.42	3806.09	3488.97	3560.62	3258.11	3863.04	3297.91	3689.72	3352.33
-2.16616	5017.89	4169.03	4280.37	4978.18	8193.22	5307.14	4557.09	3842.16	4513.58	5038.01	5065.06	4938.18	5697.29	5054.04	5293.17	4878.31	5270.35	4134.14	4902.29	4775.28	5088.07	4681.47	5342.56	4047.03	3842.69	4535.21	4088.18	3184.05	3966.4	3490.58	4202.57	3461.6	4071.41	4232.23	4418.54	4129.49	4294.06	4376.4	3549.13	4313.52	4370.2	4065.13	3653.17	3775.91	3140.06	3631.56	2992.28	3718.59	3258.67
-2.10427	4992.52	4000.24	4231.35	5101.14	8831.37	5242.07	4303.94	3842.22	4858.55	5218.99	4896.24	5282.94	5628.32	5086.71	5253.87	4857.16	5497.53	4257.28	5086.2	4513.93	5241.1	4455.81	5978.4	4209.16	3850.67	4132.25	3845.95	3233.17	3805.13	3411.58	4014.42	3460.95	3964.28	4474.15	4000.73	4195.23	4023.39	4628.15	3589.05	4557.03	4100.56	4040.48	3572.52	3706.69	3238.59	3828.69	2866.78	3860.62	3118.24
-2.04238	4800.64	4116.53	4348.62	5448.44	8928.59	5255.05	4201.16	3953.02	4646.86	5073.97	5101.68	5199.64	5688.26	5408.26	5529.47	4550.59	5606.89	4525.58	5297.72	4199.45	5958.24	4487.37	6078.37	3855.33	3937.95	4507.83	3690.26	3560.12	3672.54	3762.07	4093.36	3666.15	3969.19	4263.04	3892.38	4252.95	4060.8	4696.42	3536.23	4666.05	3929.32	4163.3	3915.31	3684.21	3341.96	3552.32	2833.14	3819.52	3112.04
-1.98049	4867.74	3944.8	4159.22	5232.56	9265.07	5326.39	4057.96	4241.7	4614.94	5187.92	4901.73	5073.35	5888.58	5403.3	5409.52	4805.95	5507.38	4312.87	5177.75	4669.85	6376.53	4562.6	6088.12	3955.89	3796.89	4302.97	3681.52	3337.06	3562.13	3723.59	3769.04	3601.42	4118.79	4237.69	3967.55	4165.05	3882.28	4377.1	3407.06	4308.75	4141.38	4238.57	3857.88	3823.41	3440.17	3516.12	2981.73	3653.58	3036.21
-1.9186	5108.28	4265.58	4536.09	5807.86	9910.85	5229.01	4551.38	4297.66	4687.97	5000.41	5022.49	5181.75	5522.96	5166.3	5494.07	5056.77	5629.07	4841.15	5045.1	4599.52	6713.71	4637.03	6749.98	3906.53	3765.87	4146.51	4387.57	3372.85	3461.86	3702.84	3970.31	3450.2	4263.52	4300.76	4339.29	4193.99	4162.1	4227.17	3485.76	4395.97	4067.26	4298.86	3497.21	3710.16	3526.4	3531.39	2960.5	3672.1	2890.23
-1.85671	5024.86	4170.97	4432.1	5778	9340.39	5137.63	4777.41	4500.6	4981.23	4893.15	5562.62	5325.12	5990.06	5093.14	5389.31	5495.06	6306.18	4962	5043.47	4553.62	7055.6	5052.03	6850.52	3880.28	3763.64	4216.99	4172.86	3030.08	3582.46	3489.31	4120.02	3389.86	4188.81	4038.5	4300.64	3908.18	4175.93	4265.66	3676.48	4033.96	3899.24	4170.79	3876.68	3874.67	3462.82	3611.41	2874.57	3510.64	2964.42
-1.79482	4797.25	4353.49	4348.51	6172.47	10286.9	5041.78	4695.86	4504.36	4847.15	5200.78	5606.69	5230.29	5944	4941.72	5698.93	5923.16	6519.93	5053.92	5334.33	4854.27	6905.84	4944.24	7313.11	4235.07	4172.39	4755.74	4000.77	3151.8	3546.39	3528.51	4008.21	3533.57	4289.5	4220.2	4164.15	4186.68	3993.63	4124.99	3996.71	4323.83	4087.05	4232.87	3604.46	3785.53	3435.64	3636.11	3169.05	3369.87	2886.02
-1.73293	4806.57	4263.36	4333.35	6213.78	10373.3	5136.37	4727.65	4844.54	4662.36	5586.62	5478.85	5230.63	5740.47	5143.41	5831.84	6435.46	6755.9	5055.38	5267.49	4675.32	7157.63	5215.75	7889.74	4082.17	4536.15	4134.74	4047.79	3115.74	3618.13	3754.86	4059.05	3619.23	4394.62	4313.26	3961.18	4313.68	3881.78	4305.22	3540.9	4643.78	4079.96	4135.76	3862.02	3908.82	3274.5	3846.91	3189.49	3549.86	3070.84
-1.67104	5003.69	4367.17	4826.24	6131.91	10682.2	5460.61	4574.71	4761.13	5042.98	5741.38	5714.15	5158.79	5685.16	5292.01	6219.89	6649.88	7117.31	5033.61	5295.32	4545.31	7272.44	5915.33	8485.07	3945.49	4413.78	4137.71	4060.23	3094.25	3576.62	3613.44	4098.14	3576.69	4385.9	4501.75	4108.6	4459.94	3906.36	4273.5	3724.91	4656.2	4254.92	4259.83	3813.36	3761.8	3352.01	3603.74	3172.08	3895.86	3024.42
-1.60915	5077.92	4486.51	4712.23	6499.49	10668.2	5750.43	5108.67	4714.39	4755.27	5824.42	5872.18	5098.02	5864.03	5109.36	6404.69	6274.11	7443.71	4898.59	5448.28	4682.41	8199.99	6401.06	8899.35	4010.26	4303.05	4180.98	4150.18	3123.49	3672.68	3549.97	3856.52	3649.23	4369.03	4164.48	4022.35	4156.81	4172.71	4467.55	3838.03	4348.3	4113.43	4073.45	3773.16	3733.48	3294.59	3684.14	3170.38	3718.23	2960.28
-1.54726	5107.8	4304.32	4667.68	6118.74	11531.9	6032.97	5659.85	4814.89	5304.22	5883.88	5482.54	5424.19	6192.34	5189.37	6299.8	6383.99	8095.12	5151.85	5455.89	4814.14	8704.64	6495.6	9190.38	4182.2	4277.03	4203.48	3847.52	3166.14	3900.46	3803.06	4166.24	3761.94	4479.9	4393.79	4051.65	4068.54	3993.48	4413.49	4010.97	4239.23	4097.48	4151.88	3912.06	3669.95	3219.53	3722.74	3013.7	3542.06	2820.7
-1.48537	5171.69	4341.85	4869.99	6963.44	11676	6331.14	5457.48	5624.69	5551.22	6143.5	5628.95	5220.52	6067.08	5590.33	6245.79	6479.19	8733.21	5188.85	5971.02	4586.19	8694.98	6195.59	8961.17	4239.74	4207.91	3777.29	4287.26	2993.1	3903.54	3921.49	4108.99	3502.68	4298.87	4743.69	3787.42	4263.36	4113.06	4380.67	3783.11	4409.62	3853.32	4172.95	4233.08	4007.45	3302.07	3550.91	3312.6	3716.27	2956.27
-1.42348	4853.84	4827.91	5174.17	7556.77	12280.8	6303.85	5664.93	5850.85	5422.45	5557.35	5954.81	5999.61	6391.85	6003.17	6270.52	6941.54	9682.82	4864.96	6511.16	4899.15	8389.74	6185.24	8656.51	4132.27	4227.03	4191.27	4447.41	3184.43	4192.68	3797.78	3925.88	3623.75	4333.91	4627.89	4134.18	4357.17	3843.59	4395.58	3688.21	4657.36	3892.8	4203.52	4090.94	3766.05	3193.11	3610.47	3319.39	3493.17	3333.83
-1.36159	5187.94	4679.6	5152.61	7538.66	13156.2	6306.69	5801.85	6121.69	5517.02	5813.47	6300.69	6255.49	6791.85	5504.97	6499.63	7342.71	9924.13	4918.12	6722.91	5043.31	7597.48	5820.03	8570.27	4218	4257.93	4441.9	4594.53	3154.7	4104.61	4107.59	3879.85	3546.82	4412.35	4422.42	4202.07	4423.29	3993.95	4382.73	4089.06	4575.54	3956.71	4462.69	4026.06	3795.9	3250.46	3827.69	3360.91	3414.63	3111.39
-1.2997	5164.47	4697.65	5241.46	7491.87	14261.6	6147.36	5903.68	6131.28	5572.57	5877.4	6627.49	6766.18	6993.57	5689.73	7226.39	7731.1	10213	4704.45	6804.48	5577.11	8002.12	6030.4	8278.07	4346.22	4296.69	4441.49	4396.88	3182.75	3900.84	4130.66	3964.09	3591.97	4590.88	4364.21	4194.21	4349.42	4132.39	4080.06	4146.74	4887.36	3697.87	4670.61	3870.42	3725	3382.57	3826.41	3453.09	3502.77	3111.35
-1.23781	5223.04	5078.09	5010.04	7820.44	13630	6934.36	6294.71	6027.39	5726.85	6146.24	6929.73	7280.15	7299.14	6579.02	7537.85	7962.88	10065.1	4753.75	6959.13	5583.29	7871.99	6367.44	7851.11	4682.61	5117.84	4402.58	4416.88	3249.26	3866.59	4195.66	3940.59	3514.34	4245.31	4783.15	4027.77	4659.1	4022.83	4106.99	4245.72	4883.34	4005.4	4423.52	4058.57	3521	3363.06	4004.72	3467.47	3624.57	3212.3
-1.17592	5371.45	5587.85	5096.02	8656.93	14283.3	7085.58	6478.15	6536.13	5808.25	6242.9	7508.3	7315.92	7712.82	6557.83	8232.46	8691.94	9876.34	4839.5	7005.56	5932	8119.93	6667.96	7460.71	4757.81	4755.81	4553.22	4308.35	3061.61	3998.08	4243.56	4097.57	3506.14	4736.49	4641.52	4130.57	4772.13	3792.65	4295.8	4194.41	4457.99	4609.43	4617.12	4330.42	3881.31	3345.07	3975.52	3366.42	3614.63	3133.61
-1.11403	5570.3	5713.94	5354.66	9748.42	15075.4	6629.54	7302.67	6607.94	5740.74	6349	8114.25	7356.94	8650.79	7127.12	8553.03	9110.45	10828.6	5214.72	7283.9	6298.87	7878.92	7506.69	8181.56	4951.04	5046.42	4652.27	4538.94	3221.05	3766.1	4250.44	4039.5	3496.57	4719.65	4395.1	4215.11	4626.4	4067.45	4267.15	4387.02	4339.67	4298.04	4834.74	4368.81	3936.89	3416.75	4001.13	3379.92	3824.53	2909.41
-1.05214	5759.86	6041.81	5322.84	10592.8	16588.4	7095.74	7612.36	6866.66	5794.76	6465.05	8500.85	8505.55	9573.61	7152.91	9475.89	9846.2	11874.6	5162.24	7456.68	6888.15	8421.3	8303.61	8696.37	5214.09	5250.97	4376.08	4587.86	3050.83	3888.45	4340.34	4120.37	4121.98	4513.53	4558.63	4278.38	4486.89	4181.87	4303.69	4100.09	4377.11	4379.12	4543.13	4198.31	4251.94	3444.38	4008.31	3397.65	3415.59	3209.81
-0.99025	6228.79	6243.48	5409.24	11932.9	16774.9	6957.57	7774.15	7528.06	6167.66	7018.77	8185.4	9548.15	9296.38	7526.04	9160.84	9879.34	13613.8	5430.18	8340.08	7589.59	8630.9	8414.43	9226.41	5797.66	5487.49	4387.09	4985.09	2867.8	3888.97	4473.63	4403.83	4134.46	4602.02	4496.15	4059.65	4445.63	4277.3	4199.3	4201.31	4253.22	4377.68	4449.29	4350.77	4089.84	3579.25	3882.07	3581.71	3818.68	3257.31
-0.92836	7027.88	6023.25	5915.28	13821.7	17680.1	6803.95	8544.72	7253.95	6586.33	6970.26	9124.19	10077.8	9558.01	7906.31	9520.54	10196.9	15406.7	5429.55	9414.55	7933.65	9185.53	8344.9	9151.1	5796.16	5729.48	4594.72	5062.42	3223.33	3994.6	4329.73	4595.44	4190.77	4872.46	4537.57	3874.77	4425.56	4575.9	4364.07	4044.76	4493.33	4242.44	4733.57	4410.38	3733.83	3553.99	3921.23	3237.78	3677.09	3286.46
-0.86647	7631.45	6458.2	6162.08	15031.7	18987.9	6932.21	9223.68	7813.14	6369.71	7349.38	9698.22	10610.5	9805.76	8771.3	10250.1	11143.7	17139.3	5477.21	10013.8	8271.72	8984.99	8445.66	8809.47	5983.97	5609.41	4761.56	5353.12	3481.8	4234.5	4665.54	4398.28	3830.27	4597.99	4968.36	3888.05	4819.43	4624.59	4266.18	4325.86	4850.81	4164.92	4933.07	4705.14	3946.51	3756.11	4165.9	3300.61	3767.08	3218.25
-0.80458	8012.64	6378.3	6617.32	16698.5	20129.8	6674.02	9385.81	7731.45	6628.58	7707.64	10691.5	11255.4	10144.2	9641.7	10779.2	12113.8	18717.7	5897.4	10903.1	7833.29	9615.44	8206.94	8875.3	5844.12	5949.53	4563.65	5229.11	3390.72	4058.31	5110.77	4229.84	4208.4	4736.36	4742.1	3862.87	4783.72	5153.81	4436.15	4317.72	5237.77	4414.64	5164.05	4749.16	4027.34	3320.42	4603.86	3529.73	4036.34	3106.69
-0.74269	9253.91	6332.41	7271.73	17455	20772.4	7173.8	9719.14	7823.44	7399.25	7992.22	10953.3	11944.6	11150.3	10158.2	11475.4	12517.8	20161.2	6039.15	11830.5	8349.38	9276.12	8606.84	9117.93	5866.72	6427.55	4547.36	4885.12	3294.99	4140.47	4991.15	4386.54	4300.96	4770.11	4348.2	4055.38	4738.25	5042.87	4597.2	4260.58	5408.68	4350.17	5356.36	5054.56	3934.02	3499.42	4535.56	4229.92	4126.55	2981.06
-0.6808	9996.73	6268.22	7427.56	19082.8	21193.3	7437.11	10863.8	8128.96	7536.57	8612.22	11064.2	12468.8	12120.6	9699.11	12553	12692.1	21058.9	7002.49	11791.1	8844.69	9304.47	8457.41	9054.21	5569.99	6570.88	4722.81	4647.05	3270.96	4156.86	4984.31	4398.11	4191.49	5010.97	4502.73	4283.36	4961.54	4973.77	4540.9	4346.59	5420.12	4526.06	5200.81	5235.26	3674.2	3423.33	4298.54	4148.95	4196.66	3393.12
-0.61891	11354.7	6485.61	7452.01	20216.4	22373.2	7491.84	11559.8	9069.21	7556.78	9761.49	11746.8	12878.8	13267.3	11050.8	13407.2	12588	23299.3	7447.17	11749.1	9380.37	10052.5	8823.41	9695.77	6262.93	6591.02	4693.58	4702.74	3506.73	3857.26	5506.02	5206.38	4299.93	5168.27	4394.55	4252.31	5169.19	4850.12	4652.66	4327.67	5215.6	4659.48	5296.42	5528.09	4145.04	3328.18	4731.01	4215.97	3972.78	3252.58
-0.55702	11987.8	6826.44	7719.48	20422.2	23039.9	7656.48	12791.2	9868.67	7770.99	9891.97	13376.4	13511.5	13800.2	11405.1	14731.4	12882.4	25039	7610.86	12154.4	10554.7	9846.53	9574.26	10134.8	6714.52	6963.03	4831.46	5002.27	3456.37	3873.64	5438.7	5144.39	4886.71	5374.88	4473.74	4365.02	4967.68	5628.19	4807.95	4726.12	5595.77	5055.63	5209.06	5798.2	4026.74	3565.87	5098.78	4199.66	4230.19	3534.89
-0.49513	13896.4	7661.46	7928.34	21181.3	24162.4	8146.78	12911.9	10379.7	8398.99	10846.1	14201.1	12922.2	14582.6	12324.4	14900.3	13078.1	25790	8380.64	12362.5	12976.6	10348	9867.91	10183.6	6545.66	7251.47	4807.14	4446.59	3573.21	4235.86	5554.01	5673.18	5067.48	5669.12	4762.28	4858.12	4956	6101.32	4838.46	4646.69	6131.78	4838.52	5226.42	5722.39	4224.77	3845.42	5122.81	4212.94	4317.54	3677.85
-0.43324	15908	7799.61	8215.91	21983.7	24463.7	8368.29	12725	10740.7	7753.69	12139.4	14266.9	14043.6	15990.6	13519.7	15370.6	13508.7	25889.9	9548.53	13573.6	13810.3	10610.2	10335.9	10337.2	7001.92	7715.02	5026.17	4164.9	3402.81	4299.79	5993.8	5650.02	5592.1	6413.17	4687.4	4731.57	5458.09	6940.69	4990.64	5019.8	6350.14	4889.87	5480.34	5590.04	4529.1	4110.07	5702.8	4686.99	4069.69	3668.61
-0.37135	17128.4	8434.85	9194.71	21551.7	24773.7	9678.35	12582.7	11440	7863.57	13383.2	14866.6	14594	17186.9	14232.7	16972.1	14216.4	25909.8	10186.6	15031.1	15115.7	10978	10498.1	10449.2	7309.63	8214.48	5189.54	4297.85	3617.97	4408.16	6297.72	6016.29	6385.64	6038.16	5103.63	4981.9	5470.05	7731.57	5694.43	5381.29	6434.27	4932.75	5444.65	5281.92	5052.38	4501.14	6230.48	4778.44	4502.43	3721.06
-0.30946	18160.8	9176.2	9423.71	20188.5	24318.8	10627.7	12456.3	11957.6	8926.69	14598.4	16617	15509.9	18914.9	15372.4	18510.9	14811.1	26086.6	11085.2	15666.8	17130.3	11352.4	11580	10846	8271.89	9149.59	4915.59	4453.04	3885.38	4514.78	6479.75	6422.65	7203.06	6801.72	5039.28	5251.56	5505.55	8439.12	6285.8	5357.83	6742.13	5370.06	5760.41	6270.29	5188.31	5329.97	7015.39	5165.55	5041.74	4168.96
-0.24757	19025.4	10009.6	10267.6	19551.9	24693.5	10825.4	13050.5	13038.6	9234.79	15783.3	16995.4	16419	20092	16917.3	18659.6	16260.6	25798.1	10701.7	16556.7	17986.5	12424.4	12893	11129.5	9069.92	10177.1	5085.09	4211.31	3963.97	4813.69	6798.86	6994.74	8252.78	7334.6	5353.69	5909.52	5928.24	10032.9	6712.82	5546.97	6607.74	5618.13	5746.81	6666.62	6096.92	5305.66	7766.19	5369.25	5565.28	4541.73
-0.18568	20603	10876.5	11470	19646.7	24362.8	11954.5	13337.9	13304.7	9644.32	17740.8	18201.9	18412.8	23486.1	18942.1	20374.7	16537.2	25526.1	10973.7	18324.6	20360.1	11710.8	14126.8	11817.4	9712.97	11720.6	5354.15	4117.81	4302.24	4648.18	6728.6	7370.57	9952.62	8092.09	6064.34	6493.75	5933.56	11296.6	6668.98	5834.74	7009.11	5816.28	6088.65	6562.94	6716.56	5624.9	8903.91	5580.13	5840.09	4706.94
-0.12379	20820	12098.2	11691.6	19541.5	25401.5	12623.8	14268	13368.6	9751.47	18970.4	19175.1	18933.1	25201.2	20291.9	22108.3	17531.5	25325.4	12056	18759.8	21842	12940	15528.8	11899.7	10185.9	13317.9	5060.93	4215.26	4608.53	4705.32	6388.34	8305.37	10523.9	8185.08	6399.04	7280.67	5739.8	13614.1	7445.5	6240.14	7231.63	6556.82	5948.38	6648.35	7170.05	5811.48	10516.1	5706.31	6748.91	5210.5
-0.0619	19698.9	12341.1	11400.2	20237.9	25815.4	13112	14547	14072.5	10286.1	19332.4	20116	19689.3	27080	21864.3	25570	18444.2	25636.9	11943.1	19374.6	22039.4	12452	16615.6	13045.6	10391.4	14272.7	5276.06	4343.89	5047.17	5324.23	6477.53	9230.98	11038.3	8236.81	6754.46	7357.67	6390.35	15552.6	7837.97	6779.88	7320.33	6908.7	6409.38	6745.22	7587.21	5741.79	11320.6	5917.22	8143.57	5637.04
0	19959.8	12442.7	11805.3	20265.6	26070.3	13291.2	15993.6	14626	10587.3	20988.5	20921.2	20868.5	28758.6	22511.8	27185.1	18570.1	26413.1	12488.9	19779.3	22408.7	12684.1	17368.1	13626.1	10975.1	14269.4	5407.83	4665.51	5347.39	5461.69	6917.2	9356.68	11246.5	8493.46	6910.88	7627.12	6784.57	16830.5	8055.8	7341.64	7577.6	7237.98	6651.23	6878.57	7844.54	6542.44	12280.4	6359.27	8491.28	6113.28
0.0619	19218.5	12161.1	11226.1	19747.9	25873.6	12585.8	15280.8	14112.8	10179	20239.7	20873.5	20227.9	27736.5	22168.5	27338	18132.5	25712.2	12224.2	19390.3	21775	12079.5	16974.5	13281.2	10612.4	12737.7	5294.28	4368	5324.56	4781.83	6565.48	9135.88	10217.9	7461.07	6777.98	7403.62	6530.72	16767.7	7973.31	6706.95	7041.9	7206.44	6287.43	6307.91	7763.78	6214.53	11971.1	5800.18	8262.97	5997.65
0.12379	18363.5	11359.7	10223.4	19016.3	25387.4	12570.4	14600.6	13614.1	9861.87	18382.1	18353.2	19780.3	27014	21560.8	26696.4	17695.5	25278.7	12251.9	17793.2	19249.9	12360.2	16494.8	12713.8	10213.5	12096.9	5402.95	4541.25	4963.81	5090.28	6143.42	8014.14	9808.42	6887.79	6905.17	7022.51	6491.77	15597	7527.85	7037.96	6677.61	6780.76	6078.74	6193.69	7000.48	5791.25	11288.9	5778.38	7460.5	5117.36
0.18569	17739.5	10233.5	9474.17	18121.2	24130.1	11629.5	13836.2	12622.4	9326.99	16929.2	16146.1	18999.6	25762	19647.9	27065.5	16899.2	24473.8	11772.8	17766.7	16635.4	12220.6	15060.3	12346.9	10062.6	11056.2	5334.76	4495.95	4940.09	5340.93	5716.54	7577.6	9323.03	7137.08	6685.33	7223.06	6295.79	13337	7449.02	6376.66	6173.65	6293.04	6057.26	5408.01	6584.47	5827.31	9752.02	6061.41	7393.28	5226.03
0.24759	17322.2	10068.3	8872.97	16584.3	23850	11432.2	12761	11934.6	8506.12	16786.8	13054.3	17920	23710.2	18133	26250.6	16272.2	24164.7	11067.8	16891.5	13500.3	12124.8	13419.4	11936.9	9328.36	10152.6	4915.05	4304.09	4866.06	5123.44	5455.12	6653.7	8460.07	6501.37	6723.96	6878.71	6280.91	11008.1	7149.62	6451.97	5805.53	5471.33	5862.27	5020.28	6213.84	5844.07	8528.77	5689.25	7029.72	4656.95
0.30949	17323.5	9174.51	8305.8	15265.4	22301.9	10973	12374.4	11613	8268.14	15204.9	10772.1	18021.9	23091.1	15882.5	24773.8	15058.4	23119.7	10474.8	15813.5	11634.8	11482.6	12544.3	10725.2	8970.92	9505.93	4924.05	4249.86	4500.68	4710.8	5625.37	6134.17	7807.19	6280.05	6296.7	6348.66	5766	8916.54	6766.39	6327.27	5577.22	5076.88	5341.76	4792.58	5385.27	5305.47	7644.87	5301.19	6232.03	4379.15
0.37138	17939.4	8821.23	8461.68	14076.8	21200.6	10175.1	11924.7	10942.6	7336.09	14798.7	9918.05	17649.8	22359.4	14501.2	22918.8	14006.7	21589.2	9236.46	15513.8	10461.9	10750.5	10788.9	10301.1	8412.22	8935.53	5394.33	4267.99	4448.61	4626.66	5260.78	5418.91	7415.72	6112.3	6314.21	6535.2	5579.3	6988.39	6681.68	6097.01	5181.56	4982.76	5162.62	4413.53	5272.35	5279.53	6104.54	4605.23	6069.52	4102.48
0.43328	17453.4	7797.58	8456.27	13265.3	19663.4	9268.44	12105.1	10247.2	6641.83	13490.3	8642.04	17378.5	22034.8	13294.8	21286.2	14123.8	19308.7	8667.34	15337.1	9176.43	10912.6	9485.65	9407.07	8130.23	8667.3	5027.68	3976.72	5198.18	4382.66	4990	4903.35	6940.29	5882.41	5915.89	6050.13	5461.22	6304.42	6257.85	5766.93	5426.89	5070.38	5132.24	4441.24	4638.03	5312.41	5840.24	4217.89	5441.72	4368.97
0.49518	17363.6	7792.88	7862.56	12259.1	17342.8	8625.26	11125.8	10286.7	6767.44	12376.1	7934.18	16583.8	19613.1	11977.8	18531.3	13326.7	16974.2	7135.4	15108.1	8052.79	10641.8	8392.92	8217.36	7412.93	7875.77	5023.4	3855.13	4476.99	4206.65	5141.33	4872.68	6759.36	5782.06	5516.13	5877.13	4907.31	6229.04	6393.15	5702.55	5132.16	4973.12	4902.63	4258.27	4424.4	5337.06	5358.77	3956.82	5459.03	4135.1
0.55708	16863.7	7168.85	7496.2	11850.6	15308.1	8584.18	11061.5	10351.7	6768.02	12122.3	7265.53	15921.3	18061.2	11655.6	17418.2	11963.5	15721.4	6742.49	14645.9	7266.08	10632.3	7698.83	7728.11	6882.01	6752.81	5014.3	3942.02	4377.04	4147.86	4699.8	4650.06	6194.06	5424.19	5817.35	5587.1	5165.06	5756.9	6079.47	5700.57	4488.11	4709.08	4443.82	3972.49	4304.75	4491.18	4943.21	3754.61	5443.64	3643.47
0.61897	17143.6	7280.91	7069.96	11539.3	14466.4	8512.98	10865.1	10091.7	6754.19	11359.1	6935.26	15811.3	16575.3	10919.8	17701.1	10842.7	14286.6	6385.83	14938	6457.08	9457.91	7391.72	7385.25	7007.56	6360.36	4953.69	3467.07	4265.96	4053.32	4737.42	4528.51	5449.14	5280.43	5488.81	5569.36	4403.87	5258.43	5665.1	5241.28	4361.78	4118.18	4308.22	3972.67	3976.77	4490.36	5023.71	3653.03	5097.95	3490.21
0.68087	15279.8	6980.18	7273.75	10253.8	12730.1	8128.95	10317.2	10285.3	6566.88	10058.3	6171.95	14854.5	15705.6	10493.5	17160.6	9842.3	13263.8	6264.65	13634	6616.19	9405.24	7051.43	6423.34	7183	5487.08	4550.92	3680.76	4128.43	4104.3	4724.87	4261.65	5398.87	4705.52	4805.7	5108.81	4213.93	4772.25	5565.53	5138	4422.48	4476.63	3942.03	3856.27	4161.24	4246	4738.8	3761.06	4461.2	3421.3
0.74277	14490.7	6903.39	7143.33	9780.56	11030.9	7633.29	10734.7	10298.4	6333.45	9853.67	5911.08	14702.3	15390.4	10716.8	16566.6	9082.03	12273	5535.59	13107.8	6284.46	8692.56	6750.19	6356.77	6854.5	5673.9	4443.41	3740.89	4167.58	3978.5	4317.24	4201.05	5190.19	4787.26	4640.39	5096.15	4113.09	4669.65	5257	4955.81	4258.51	4681.76	3961.17	4060.9	3916.51	3915.99	4654.72	3281.68	4077.77	3524.67
0.80467	13731.9	6423.09	6645.26	8570.19	10508.7	7541.57	10059.4	10657.8	6612.08	8976.2	5980.57	13791.1	15954.4	11003.6	15400.2	8488.1	12158.2	5167.87	12620.6	6366.97	8260.54	6791.28	6539.89	7277.04	5106.77	4178.04	3694.65	3938.49	3944.06	4019.62	4338.1	4922.35	4618.66	4825.53	5012.33	3717.44	4668.67	5088.07	4985.13	4161.4	4680.78	3638.65	3972.58	3822.81	3723.65	4389.51	3349.95	3922.91	3590.15
0.86656	12927.2	5995.55	6422.32	7649.42	9647.18	7393.23	10371.6	11542.4	6162.57	8603.19	5640.14	12667.2	15012.9	10256.2	15849.8	8217.95	11034.5	5290.96	12261.2	5767.74	8182.41	6759.54	6320.74	6329.82	5064.16	4166.47	4159.42	3904.36	3954.07	4153.09	3913.34	4666.79	5025.38	4357.86	4261.85	3641.38	4226.12	5001.18	4944.81	3767.84	4526.26	3958.16	3774.8	3871.12	3463.78	4400.33	3312.43	4078.23	3504.8
0.92846	12064.8	5913.17	5842.06	6594.9	8992.43	6863.2	9918.23	11285.8	6310.7	8768.51	5941.51	12049.4	14629.3	9768.9	15165.2	8509.84	10048.6	5043.11	11584.1	6009.87	7571.21	7326.83	6342.05	6419.58	4700.02	3898.56	3939.2	3805.28	4293.27	4327.24	3852.29	4595.9	4978.09	4360.31	4182.7	3896.72	4646.5	4643.99	4767.34	3896.34	4513.12	3969.68	3685.73	3938.04	3611.82	4213.09	3323.09	3893.03	3318.13
0.99036	11946.4	5458.19	5520.62	6321.22	8454.45	6593.12	10040.5	11328.7	6278.79	8418.7	5778.06	11745.7	14022.5	9643.74	15029.9	7907.49	8951.35	4856.63	10899.6	5787.59	7125.66	7179.3	6210.71	6022.12	4820.3	4027.92	3760.48	3749.43	4368.85	4077.81	3806.56	4605.52	4991.56	4224.35	4317.78	3763.27	4366.26	4557.58	4617.98	3755.93	4534.14	3835.92	3970.3	4044.17	3865.7	4664.25	3461.08	3833.73	3297.33
1.05226	11496.7	5359.5	5508.89	6361.38	7983.43	6252.64	9776.43	11365.9	6344.86	8018	5679.8	10818.7	14079.8	9268.2	14340	8059.92	8961.69	4813.56	11093.6	5412.2	7258.16	7648.3	6051.91	6062.14	4622.29	3825.3	3664.12	3630.53	4586.04	3951.68	4059.75	4566.92	4664.07	4224.43	4464.96	3471.87	3966.85	4182.79	4436.81	3786.29	4475.61	3779.78	3798.19	3637.05	3477.66	4295.13	3473.54	3865.09	3052.48
1.11415	11069.1	5347.3	5009.27	5598.26	7572.07	6536.41	9409.76	11058.3	6395.39	7637.87	5622.92	10636.8	13712.3	8398.35	13286.6	8044.81	8452.06	4905.55	10904.4	5220.15	7086.98	7721.82	5851.19	5755.93	4806.34	3611.1	4085.85	3540.59	4030.82	4139.08	4067.69	4300.1	4600.42	4097.53	4276.26	3705.24	3726.07	4142.43	4590.91	3803.96	4505.83	3693.1	4146.75	3847.03	3348.52	3985.81	3267.32	4027.55	3287.72
1.17605	10475.1	5499.72	5120	4840.62	6827.77	6277.67	8787.89	11205	6782.29	7476.28	5621.26	9911.05	12040.9	8364.21	12838.1	8410.41	7721.69	4983.59	9897.71	5649.92	6512.82	7400.31	5684.73	5420.78	4785.93	3334.81	4023.29	3722.03	3980.73	4019.93	4265.13	4707.18	4547.08	4372.05	4288.95	3440.57	4150	3959.54	4483.75	3724.29	4146.28	3593.62	3780.01	3809.53	3545.38	3891.85	3319.19	4026.07	3174.07
1.23795	9863.87	5318.68	5050.56	4902.22	6270.53	6164.13	8991.84	10465.5	6468.85	6430.43	5720.68	9075.85	11811.3	8294.33	12646.5	8425.45	7819.53	4784.19	10043	5302.32	6633.82	6776.32	6014.06	5425.47	4672.41	3463.47	4089.23	3636.32	3819.72	4011.22	4079.59	4540.29	4276.01	4360.03	4392.49	3503.04	3892.8	4331.62	4375.37	3870.87	4425.84	4033.97	3743.93	3850.81	3556.39	3756.13	3624.91	4231.13	3036.27
1.29985	9274.67	4898.79	4687.47	4558.66	5831.59	5990.39	8723.94	10465.3	6157.45	6291.16	6095.53	9208.74	11157	8354.12	12117	8212.16	7574.38	4691.24	9591.51	4903.92	6270.18	6690.42	5625.87	5275.08	4168.59	3475.9	3801.91	3806.56	3768.14	3764.07	4196.56	4344.12	4482.24	4259.41	4465.12	3558.89	4036.84	4221.29	4255.51	4160.25	4551.69	3863.69	3841.48	3803.32	3398.05	3619.71	3636.96	3733.76	3046.65
1.36174	8887.16	4957.75	4355.63	4176.26	5714.56	5587.13	8664.9	10449	5761.21	6623.12	5367.08	9081.34	10930.2	8331.09	10941.1	7967.88	6853.12	4987.71	8942.98	4701.71	6054.62	6422.72	5545.44	5276.49	4116.21	3533.76	3772.63	3831.61	3658.16	4316.56	4014.5	4169.72	4172.11	4173.45	4503.8	3622.75	4106.23	4201.74	4031.95	3807.32	4489.5	3652.19	3765.29	3773.16	3229.21	3656.74	3716.37	3984.36	3075.33
1.42364	8329.45	4740.22	4510.32	4316.45	5271.58	5520.97	8303.26	9070.78	6064.46	6592.23	5675.08	8393.82	10539.6	7375.86	10028.7	7717.78	6507.36	4677.06	8507.98	4296.07	6099.09	6606.66	5718.96	5121.23	3917.19	3447.43	3609.97	3777.29	3660.64	4190.92	3823.43	4480.43	4476.45	4086.46	4373	3557.14	4135.39	4295.51	4060.26	4219.78	4414.31	3555.49	3542.32	3755.76	3206.3	4034.18	3378.21	3742.13	3177.26
1.48554	8417.24	4446.65	3958.22	4451.46	5148.61	5767.73	8187.9	8970.52	5729.43	6905	5504.16	7770.22	9880.14	6780.55	9468.01	7744.03	5872.22	4391.56	7946.99	4492.65	6299.71	6804.41	5817.02	4790.56	3750.37	3563.39	3842.01	3898.64	3483.84	3882.19	4146.95	4362.34	4323.48	4153.3	4203.24	3910.52	3953.5	4132.87	4008.07	4115	4199.8	3860.66	3682.77	3711.37	3265.34	4136.13	3396.62	3876.15	2798.42
1.54743	8153.89	4358.92	4604.25	3980.05	5022.04	5828.41	8491.01	8742.74	5538.58	6645.86	5583.94	7866.97	10181.6	6332.25	9194.75	7950.19	5524.23	4623.95	7779.45	4690.77	6244.43	6719.08	5662.15	5061.98	3782.22	3708.22	3867.77	3464.23	3526.39	4067.38	4430.64	4409.95	4538.15	3991.63	4249.29	3691.03	3798.03	4176.14	4050.99	3909.98	4000.24	3661.82	3957.13	3951.41	3250.95	3930.53	3545.33	3955.69	3035.47
1.60933	7913.94	4115.52	4557.11	3890.81	4557.29	5177.74	8381.32	8546.19	5192.52	6439.48	5214.48	7672.12	9590.09	6230.42	9835.35	7646.53	5475.12	4535.26	7157.49	4197.4	6386.23	6445.15	5640.33	4615.92	3591.62	3719.33	3710.25	3499.02	3391.91	4068.86	4187.63	4667.9	4114.65	3938.85	4144.03	3528.57	3925.86	4231.23	4170.28	3811.07	4501.8	3513.46	3523.22	3696.94	3254.12	3893.42	3235.24	3720.32	3076.47
1.67123	7513.84	4218.7	4236.81	3812.09	4589.97	5278.66	8695.75	8121.59	5080.95	6188.71	5336.13	6998.66	8790.56	5770.66	9424.15	7751.71	5096.09	4137.98	7017.98	4161.47	6672.71	6550.68	5450.85	4560.08	3356.05	3524.09	3820.5	3742.35	3461.48	3621.62	4094.26	4438.56	4283.38	4030.98	4544.44	3611.52	3972.46	4220.6	3603.06	3754.36	4353.35	3543.1	3446.98	3514.94	3415.01	3869.13	3343.28	3866.86	3112.02
1.73313	7055	4369.35	4208.87	3858.22	4370.58	5426.92	8658.06	7978.19	4940.93	5624.63	5023.24	6623.22	8570.62	5783.94	8641.51	6961.44	4902.47	4198.68	6706.11	3835.28	6408.98	6429.4	5227.32	4598.53	3821.95	3557.89	3906.21	3703.18	3256.11	3814.09	4060.84	4333.27	4423.46	3872.24	4353.63	3572.98	4039.03	4279.83	3373.61	3686.54	4527.89	3556.32	3600.62	3571.25	3331.61	3853.92	3373.65	3595.61	3354.01
1.79502	6841.12	4289	4249.51	3526.22	4662.19	5236.57	8220.77	8487.8	4965.97	5723.26	4826.2	6319.52	8075.44	5808.58	8154.07	7033.96	4982.74	4346.68	6719.97	4070.14	6016.24	5936.17	5554.28	4570.8	3616.89	3334.44	3957.46	3552.23	3567.76	3630	4052.47	4154.75	4656.44	3862.29	4073.4	3712.16	4234.69	4180.43	3589.35	3887.85	4415.28	3425.17	3667.02	3617.44	3203.38	3810.06	3139.06	3577.16	3026.42
1.85692	7309.46	4597.36	4262.05	3372.8	4510.81	4897.06	7516.68	8918.13	4807.77	5487.19	5169.99	5976.18	7985.83	5560.73	7774.62	6581.35	4902.21	4634.42	6096.52	3788.21	5954.44	5472.6	5593.72	4613.15	3454.31	3607.81	3780.27	3706.3	3416.41	3498.32	4254.94	3843.62	4557.48	4164.03	4182.82	3437.53	4410.62	4508.38	3693.89	3915.63	4146.11	3410.99	3509.86	3513.71	3184.28	3580.23	3366.13	3653.21	3255.77
1.91882	7329.85	4725.12	4768.07	3416.09	4221.21	4688.33	7143.64	8773.84	4667.06	5336.5	4926.1	6102.11	7963.36	5189.87	7712.92	6273.71	4961.31	4501.29	6661.88	4211.52	5973.25	5308.01	5123.27	4273.66	3515.61	3423.21	3610.9	3388.28	3645.63	3655.84	4287.16	4105.1	4360.68	3971.96	4204.05	3613.34	4383.37	4412.44	3706.39	3945.7	4455.39	3677.59	3539.8	3298.07	3291.7	3642.42	3544.92	3374	2883.57
1.98072	7625.4	4426.17	4675.53	3506.33	4164.9	4513.78	6988.27	8590.69	4347.17	5427.99	5059.8	6109.17	7436.37	5205.75	7046.27	5928.36	4917.01	4119.7	6263.47	3996.88	5693.4	5136.13	5178.97	4441.4	3647.38	3509.66	3918.08	3395.49	4049.69	3505.28	3938.89	4311.82	4111.08	3869.61	4361.82	3739.54	4348.4	4247.93	3735.53	3911.88	4268.08	3438.83	3628.85	3495.18	3360.12	3466.35	3104.77	3371.64	2855.06
2.04261	7296.52	4510.78	4417.61	3431.97	4288.82	4724.49	6870.48	7618.36	4236.48	5074.06	5047.56	5901.73	7334	5221.13	6735.56	5619.4	4879.24	4215.89	6349.65	4369.44	5892.23	4773.88	5220.6	4594.19	3352.5	3586.11	3743.01	3488	3586.88	3286.41	4179.12	4210.79	4140.19	4086.11	4138.43	3787.93	4277.6	4331.95	3703.29	3683.54	4098.07	3437.54	3525.54	3261.2	3506.41	3371.71	3251.13	3382.5	3120.84
2.10451	7151.76	4512.43	4424.79	3525.03	4302.75	4769.14	6927.96	7017.31	4384.53	4975.23	4959.08	5667.23	6902.65	5449.15	6445.98	5320.21	4595.48	3835.13	5815.61	4224.43	5710.12	4446.56	5190.42	4368.34	3458.5	3395	3789.22	3570.85	3466.29	3484.51	4202.19	4266.25	4727.34	4021.91	3978.5	3629.02	4253.07	4255.13	3722.52	3780.84	3800.12	3553.46	3569.82	3422.5	3708.07	3539.36	3243.17	3460.77	2989
2.16641	7171.82	4158.88	4028.24	3361.26	4525.02	4665	6685.09	6862.74	4433.89	4852.19	5332.03	5636.04	7142.4	4851.68	6316.16	5042.15	4711.08	3502.36	6089.68	4403.27	5483.78	4336.72	5024.49	4296.92	3393.9	3486.96	3533.99	3454.11	3756.52	3650.76	4108.75	4032.28	4749.62	3735.28	3997.48	3709.81	4124.57	4036.84	3749.58	3831.12	4173.02	3373.74	3778.05	3249.86	3549.19	3444.03	3195.03	3387.29	3013.54
2.22831	7087.77	3765.29	4208.66	3424.36	4469.65	4693.36	6700.11	6570.84	4682.73	4749.43	5355.92	5285.3	6497.65	5167.73	6649.02	4862.69	4288.94	3703.35	5520.6	4352.81	5654.31	4514.5	4910.34	4033.65	3422.52	3357.21	3699.13	3313.76	3546.73	3554.07	3973.52	4106.08	4527.13	3709.47	4197.7	3657.33	4144.54	4461.84	3816.38	3687.13	4339.5	3469.52	3464.78	3318.65	3596.84	3602.6	3275.08	3661.6	3418.74
2.2902	7262.81	3808.47	3930.97	3469.27	4068.45	4379.86	6594.98	5939.73	4557.47	4431.35	4901.71	5337.28	6775.3	5358.7	6724.6	5195.93	4204.59	3853.05	5402.98	4241.01	5951.33	4233.29	4851.18	4040.44	3232.65	3256.3	3627.07	3177.98	3595.32	3495.8	3862.3	3821.47	4305.53	3750.79	4297.48	3572.91	3953.66	4230.61	3999.48	3708.16	3832.8	3336.57	3725.45	3607.79	3346.82	3716.45	3398.84	3876.09	2839.3
2.3521	7044.88	3960.02	3475.27	3266.7	4080.39	4515.8	6159	5651.09	3991.54	4005.11	4932.56	4921.61	6583.74	5514.27	6472.67	4802.13	4035.95	3622.46	5174.01	4295.22	5700.44	3975.57	4402.92	4077.52	3037.05	3276.08	3401.83	3414.92	3645.09	3755.43	3675.34	4306.03	4186.3	3838.32	4030.1	3752.93	4000.26	3947.81	3924.04	3675.43	4352.74	3379.34	3685.92	3464.47	3593.69	3547.48	3004.84	3561.16	2937.11
2.414	6894.16	4017.88	3708.11	3466.29	3796.05	4671.57	5917.96	5830.8	4490.39	4017.68	4872.32	4813.59	6403.42	5457.65	6572.76	4566.53	4251.51	4145.16	5102.76	4403.57	5675.12	4096.78	4691.24	4470.22	3087.15	3247.12	3483.43	3492.29	3336.22	3990.03	4109.55	4295.07	4353.84	3823.71	3975.58	3895.84	3964.97	4052.91	4058.35	3438.73	4045.93	3497.45	3520.1	3617.7	3294.41	3502.72	3047.46	3484.36	2898.76
2.4759	6671.62	4104.17	3750.74	3187.82	3746.44	4576.72	5457.8	5360.39	4510.77	4176.25	4991.07	4991.81	5976.72	5152.17	6135.69	4924.56	4089.43	3754.1	4881.29	4534.92	5447.95	3667.2	4375.1	3984.85	3152.14	3306.4	3532.43	3678.12	3555.95	3997.89	3966.24	3852.71	4440.92	3651.37	3934.03	3660	3814.39	4295.27	3864.63	3630.32	4278.8	3391.43	3503.33	3291.13	3354.28	3617.11	2943.15	3648.72	3077.45
2.53779	6297.39	4095.77	3646.35	3201.26	4043.3	4212.27	5532.02	4971.51	4244.38	4309.58	5129.79	5080.2	6014.27	5388.97	5741.79	4601.39	3930.65	4092.87	4762.15	4622.22	5179.14	3798.44	4465.56	4050.33	3105.31	3233.32	3492.9	3512.76	3211.21	3697.41	4063.22	3637.46	4152.12	3753.5	3968.3	3483.07	4046.27	4518.06	4004.26	3431.1	4089.53	3572.33	3587.91	3119.89	3361.97	3359.14	2984.55	3579.38	2708.07
2.59969	6375.87	4068.34	3848.28	3300.28	3826.87	4420.17	5581.53	4710.14	3984.2	3971.07	4829.25	4533.1	6230.5	4770.26	5838.66	4478.95	4264.92	3914.71	4685.3	4386.65	5242.1	4270.01	4061.45	3976.86	3231.49	3124.2	3222.54	3632.7	3516.68	3737.93	3663.2	3960.72	4228.86	3637.43	4158.76	3628.81	4176.63	4451.61	4044.76	3582.89	3730.45	3285.18	3352.81	3124.64	3304.23	3669.76	3307.16	3264.89	2948.96
2.66159	6049.85	4239.44	3731.45	3429.11	4060.7	4222.49	5592.98	4471.25	4183.46	4121.84	4733.57	4667.24	5916.06	5181.21	5822.46	4259.97	4094.18	3985.49	4772.51	4033	5299.75	3962.12	3966.75	4018.71	3162.79	3218.84	3459.81	3364.45	3351.66	3430.78	3612.73	3773.58	4087.95	3545.45	3984.6	3854.15	3820.69	4335.06	3611.83	3630.8	3960.08	3687.24	3467.86	3151.08	3256.58	3429.94	2819.55	3363.7	3009.02
2.72349	6098.9	3841.76	3957.59	3458.37	3970.79	4308.4	5348.81	4442.39	4078.05	4283.5	4721.03	4990.56	5740.92	5291.84	5646.09	3991.94	4115.88	3477.08	4349.21	4145.52	5116.84	3657.74	4289.9	3758.14	3279.97	2933.18	3220.99	3362.31	3178.93	3468.04	4164.48	3669.3	4048.68	3781.31	4134.3	4141.54	3578.29	4427.78	3766.09	3895.58	3962.6	3774.18	3497.76	3163.32	3089.26	3304.4	2931.18	3713.16	3379.93
2.78538	5995.69	3921.22	3548.77	3400.31	3504.18	4366.25	5312.79	4291.14	3877.31	4285.63	4182.86	4915.14	5447.56	5716.91	5716.48	4030.71	4393.44	3655.96	4258.73	4322.18	4882.65	3916.73	4222.3	3936.46	3294.95	3026.89	3387.67	3503.83	3185.72	3494.45	3991.4	3668.11	4096.62	3650.99	4080.3	4006.4	3900.37	4073.31	3362.66	3774.37	3970.69	3672.21	3229.7	3027.18	3107.14	3630.4	3479.99	3731.9	2921.95
2.84728	5683.2	3997.92	3729.94	3279.69	3781.14	4131.3	5184.22	4358.02	3861.13	3892.91	4697.4	4489.2	5687.92	5341.22	5520.97	4044.8	4306.15	3692.73	4104.56	4402.15	4772.34	3838.04	4366.5	3881.78	3264.46	3421.4	3302.98	3475.97	3477.68	3501.16	3794.23	3844.18	4292.85	3878.72	4075.71	3540.94	3941.21	4101.87	3689.9	3841.8	3893.11	3489.92	3499.7	2985.97	2904.01	3496.96	3269.23	3710.66	2869.15
2.90918	5862.67	3572.85	3753.19	3355.88	3733.64	4112.07	5282.33	4329.74	4070.09	3889.89	4752.75	4811.8	5886.3	5440.19	5526.01	4352.94	3874.97	3504.03	4084.75	4270.01	4707.69	4220.59	3948.94	3992.17	3341.74	3582.1	3383.53	3430.04	3186.92	3697.47	3680.51	3962.67	4115.94	3527.64	3843.23	3696.8	3659.95	4110.42	3640.19	3512.48	3977.14	3515.11	3523.16	2960.57	2859.97	3050.23	3026.18	3804.2	2835.92
2.97108	5514.73	3683.88	3669.33	3479.88	3635.67	4114.11	5355.36	4582.24	4177.82	4153.85	4899.4	4682.39	5874.55	5334.87	5554.34	3998.39	4087.5	3477.06	4214.01	3798.61	4186.92	4116.58	4078.88	3998.14	3241.12	3248.2	3585.37	3542.8	3225.84	3421.93	3996.29	3756.36	4156.95	3667.2	4147.23	3961.47	3635.05	4237.4	3744.93	3642.57	3740.28	3267.13	3392.45	3157.86	3025.4	3408.44	3075.72	3711.73	3169.24
[truncated: 1 more columns]

## Sheet: FigS5 N´
wild type	Cdc42 KD
18624.4	5697.45
15097.3	8726.92
24079.6	9318.01
19932	7030.95
13836.4	7793.75

## Sheet: FigS5 O
	wild type												Cdc42 KD
Distance(µm)	Normalized Frl intensity profiles (a.u.)
-2.97073	10994.4	10961.4	10904.3	11033.1	12715.4	11058.6	9741.44	10454.4	13112.3	10416.3	11042.8	9618.52	9617.77	9427.9	11052.4	10822.9	11266.8	9796.95	10563.2	10501.2	10346.7	9587.68	10307.5	10247.5	8980.5	9427.09	9556.78	10535.6	9917.47	8427.54
-2.90884	10929	10994.5	10892.7	11181.2	12893.1	11421.3	9982.57	10432.8	13503.8	10396.3	11116.3	9538.58	9694.38	9507.38	11286.3	10967.5	11023.8	9862.08	10603.5	10547	10363.7	9401.74	10288.1	10291.9	9253.03	9596.04	9576.17	10343.1	9698.63	8536.31
-2.84695	11152.4	11095.8	10985.9	11078.8	13111.9	11500.4	9897.53	10432.6	14282.4	10593.2	11349.6	9608.08	9731.24	9234.5	11128.6	10736.2	11356	9878.09	10822.3	10635.2	10438.9	9493.07	10188.9	10195.8	9208.93	9811.37	9519.09	10488.5	9576.05	8601.05
-2.78506	11250.4	11144.4	11015.2	11512.2	13411.6	11428.7	9893.99	10679.7	14415.2	10777.4	11064.2	9756.12	9715	8969.07	11109.4	10653.2	11419.7	9883.25	10772.6	10576.8	10372.2	9793.15	10202.9	10319.8	9529.25	9347.38	9399.73	10478.1	9925.03	8430.05
-2.72317	11102	11742.5	10798	11650.2	13664.8	11375	9819.54	10467.8	15098.2	11654	10813	9611.05	9689.72	9216.88	11032.5	10688.3	11181.8	9972.08	10747.2	10469.8	10205.5	9635.91	10380	10437.1	9733.62	9597.98	9419.67	10431.3	9756.63	8511.84
-2.66128	11217	11971.7	10887.4	11753.3	14069.6	11391	9882.02	10330.5	15410.3	11775.6	10734.8	9611.32	9855.07	9354.16	11081.1	10883.2	11038.5	9835.45	10749	10497.3	10017.4	9614.31	10415.8	10519.6	9545.25	9741.59	9424.68	10663.6	9712.13	8358
-2.59939	11306.9	12082.3	10937.3	12060.5	14515.9	11311.6	9713.56	10402.6	16112.2	12337.9	10813.6	9552.65	9803.72	9170.5	11178.8	10675.3	11342.8	10150.6	10749.8	10313.4	10152.2	9918.61	10397.5	10526.8	9462.22	10033.2	9630.64	10594.4	9756.86	8260.92
-2.5375	11010.6	12035.3	10845.5	11901.4	14744.2	11362.8	9900.25	10313.3	16975.2	13026.3	11263.6	9798.92	9871.36	9331.96	11177.5	10733.1	11203.8	10005.4	10757	10108.8	10033.8	9846.72	10330.9	10410.8	9643.72	9717.91	9453.04	10527.4	9564.19	8469.64
-2.47561	11198	12160	10956.5	11991	15063.6	11422.6	9677.6	10356.9	17767.4	13260	11258.2	10068.3	9943.59	9351.55	11535.9	10702.6	11192.8	9889.25	10933.3	10412.4	10163.8	9623.07	10395.5	10570.1	9752.36	9671.73	9520.39	10518.5	9500.85	8548.24
-2.41372	11065.1	12266.4	10797.2	12464.8	15724.6	10908.9	9913.86	10464.5	18301.4	13981	11115.6	10242.8	9822.14	9498.13	11528.5	10661.2	11041.9	10147.1	10706.7	10645.8	10140.5	9706	10844.2	10493.6	9612.42	9970.44	9724.14	10758.6	9741.06	8451.43
-2.35183	11312.4	12689.1	10841.4	12566.7	15946.5	10815.8	9908.16	10824.2	19683.3	14314.7	10982.7	10097.1	9663.59	9692.18	11739.9	10715.7	10935.9	10135.7	10653.2	10669.5	9893.31	9738.38	10354.7	10537.5	9323.05	9677.42	9585.91	10781.1	9827.45	8297.31
-2.28994	10996.3	12797.8	10534.2	12633.5	16797.7	11301.6	10052.5	10763.9	20647.4	14730.2	10975.4	10570.5	9785.34	9548.42	11950.3	10826.7	11081.6	10205.5	10719.4	10472.6	10089.7	9659.91	10454.1	10423.5	9324.86	9457.65	9783.19	10792.1	10019.8	8434.18
-2.22805	10847.7	13077.4	10532.1	12857	17051.4	11299.9	10273.9	10377.5	21688.3	15391.3	11242	10740.9	9972.83	9293.85	11892.9	11146.6	11240.4	10052.1	10744.3	10572	10049.1	9493.44	10294.5	10534.8	9514.93	9396.85	9814.67	10658.1	10159.1	8351.11
-2.16616	11050.3	13686.3	10826.9	12941.9	17411.9	11077.1	10133.7	10328.6	23044.5	15457.4	11302.8	10910.9	10064.8	9422.98	12034.3	11069.5	10970.2	10306.8	10740.7	10506.4	10255.8	9571.83	10356.5	10507.9	9731.5	9689.27	9771.93	10985.5	10180.9	8348.68
-2.10427	11205.4	14062.9	11123.5	12943.6	18373.1	11409.4	9818.58	10681.6	23958.5	16053.6	11470.5	11236.9	10165.9	9643.6	12187.4	11204.7	10781.5	10300.4	10905.5	10637.3	10525.3	9750.2	10534.8	10274.8	9849.53	9410.43	9927.59	10947.9	9887.03	8549.44
-2.04238	11318.2	14554.7	10982	13075.7	19223.5	11642	10209.7	10680.1	24715.3	16312.3	11776.6	11149.6	10307	9537.14	12432.8	11553.6	10686.5	10197.1	10650.5	10342.8	10536.2	9481.45	10329	10466.7	9634.95	9366.4	9862.28	10663.8	9992.22	8519.8
-1.98049	11071.1	14843.2	11000	13242.1	19842.5	11722.9	10407	10816.8	25529.4	16593.9	11940.7	12088.3	10431.4	9875.06	12746.7	11766.8	11112.8	10307.4	10548.2	10509.8	10717.2	9539.81	10480.4	10342.4	9554.91	9693.91	9894.04	11033	10080.5	8564.94
-1.9186	11367.5	15371.9	11229.6	13997.5	20624.3	11950.3	10801.1	11362	25863.5	16849.6	11943	12619	10643.8	10065.4	12516.2	11618.9	11157.5	10339.4	10695.5	10726.1	10803.8	9558.43	10393.6	10288.1	9245.03	9565.4	9790.69	10950.6	9883.54	8534.01
-1.85671	11532.5	16070.4	11173	14249.6	21101	11641.9	10724.6	11296.4	26180.8	17339.6	12434.8	13102.2	10453.1	10207.5	12822.9	11454.1	10843.1	10160	10790.6	10845.3	10820	9643.51	10459.3	10461.9	9720.31	9496.64	9951.5	11086.4	10232.7	8487.99
-1.79482	11192.2	16857.9	11087.8	14513.2	21949.4	11762.9	10833.2	11436	27120.2	17559.7	12462.9	13785.3	10372.2	10157.1	12862.8	11478	10834.1	10073.2	10665.2	10753.6	10829.8	9683.18	10433.4	10422.1	9823.2	9498.69	10150.2	10972.4	10039.2	8601.56
-1.73293	11170.6	17634.1	11074.2	15157.2	22417	12139.8	10933.6	11885	28906.2	17372.9	13325	14313.2	10402.5	10265.2	13211.3	11299.5	10893.9	10218.4	10819.9	10746.4	10943.3	9774.77	10439.8	10392.1	9826.88	9704.59	10081.1	11187.7	10219.3	8784.13
-1.67104	11344.4	17942.7	11214.1	15936	23894.5	12362.3	11218.2	12436	30530.9	17845	13757.9	14784.6	10274.6	10331.7	13685.7	11727	11120.9	10223.1	10927.8	10778.2	10896.1	9655.73	10534.8	10540.6	9905.51	9949.66	10388.7	11198	10122.4	8729.82
-1.60915	11763.8	18924.6	11585.8	16691.8	24852.3	12575.4	11399	12990.8	31513.6	18154.5	14589.1	15616.1	10236.4	10663.9	13660.8	11916.3	11001.1	10282.4	10952.9	11052.7	11041.9	9655.33	10459.8	10779.2	9989.62	9803.09	10306.7	11249.7	10048.4	8984.36
-1.54726	11880.7	20396.2	11759.8	17225.5	25560.5	12897.6	12013.7	13352.5	32400.4	18293.4	15048.6	16605.4	10200.7	11048.8	14092	11747.4	10943.3	10427.1	11142.5	11153.9	10771.2	9625.39	10720.6	10857	10066.7	9744.39	10502.5	11292.4	10252.4	9023.89
-1.48537	12160.9	22008.3	12154.6	18112.2	26413.8	13464.9	12394.6	14227	33302.1	19365.7	15290.9	16776.9	10566	10782.8	14490.7	12038.6	11003.3	10511.2	11002.7	10953.6	10604.6	9527.34	10722.3	10488.2	10075.5	9808.53	10586.3	11104.4	10321.2	8925.61
-1.42348	12365.9	22735.5	12586.6	18812.3	28006.3	13928.2	12647.2	14969.4	34180.6	19667	15997	17698.1	10635.5	10613.6	14526	11731.6	10922.2	10443.8	11030.9	10879.2	10527	9894.89	10667.3	10948.4	10185.1	9521.74	10389	11203.5	10801.4	8832.14
-1.36159	12965.7	24740.1	13536.1	19721.6	29548.2	14807.2	13565.7	15100.3	35456.1	21271.6	16252.9	18547.7	10867	10861.6	14681.6	11862.1	11455.2	10867.8	11188	11066	10874.9	9737.92	11046.4	10886.6	9993.26	9830.94	10722.8	11490	10614.3	9159.29
-1.2997	13849.4	25944.5	14105.8	19977.7	30530.4	15667.5	14052.3	15717.9	36010.2	22984.7	16570	19171.9	10982.9	10919.5	14784.7	11634.4	11392.9	10897.3	11271.9	11534	10916.2	10033.1	11056.6	10684.6	9939.08	9899.01	10712.7	11521.4	10387.4	9108.39
-1.23781	14459	26673.1	15213.3	20622	31768.8	16506.7	14801.8	16593.5	35845.5	24865.1	17079.2	21058.4	11006.2	11291.7	15471.1	11702.7	11455.4	10854.5	11050.6	11559.2	10753	10091.6	11387.7	10859.7	10060.2	9833.43	10794.9	11485.1	10654.9	9168.93
-1.17592	15378	27156.2	16479.4	21579.7	32888.4	17345.4	15139.5	16813.4	36423.9	25865.1	17344.1	21747.9	11052.9	11579.9	15750.5	11733.9	11419.8	10772.4	11198.8	11687.8	10676.5	9991.53	11314.9	11015	10078.6	9663.14	10901.4	11742.1	10755.4	9132.54
-1.11403	16986.9	27240	18678.5	22259.3	34504.3	17758.1	15698.1	17192	36422.8	26835	17914.4	22812.2	11339	11653.8	15956.8	12083.8	11578.1	11192.5	11236.9	11741.9	10909.5	9973.83	11281	11151.9	10202.4	9635.63	11299	12029	10807.4	9192.79
-1.05214	19224.6	27188.5	20377.3	23264	36798.4	18951	16160.1	17042.2	36581.2	28044.8	18687.8	24007.1	11669.6	12202.4	16475.2	12305.5	11445.6	11311.5	11280.3	11915.4	10906.9	10146.8	10973	11256.7	10271.7	9679.71	11607.7	12046.6	10877.6	9258.68
-0.99025	20879	26875	23077.9	24231.6	38399.7	20343.7	16880.8	17379.5	36840.5	28717.8	19057.6	24926.8	12017.8	12471.5	16696.4	12229.5	11643.5	11340.1	11698.7	12739.9	10844	10167	11346.7	11359.2	10392.9	10137.9	11816.2	12253.2	11084.7	9707.07
-0.92836	23744.8	26038.5	25285.8	24601.6	39364.7	21262.3	17457	17281.1	37010.3	28600.7	19849.3	25188.2	12119.9	12795.6	17029.7	12237.7	11756.7	11292.3	11304.4	13161.6	11008.9	10293.2	11723.2	11409.5	10640.8	10010.9	12456.1	12446.2	11341.4	9724.11
-0.86647	25738.7	26717.1	26813.8	25748.5	41352.7	22308	17131.1	17445.5	36342.8	29804.5	20928.7	25995.9	12421.1	12894.1	17681.8	12587.6	11668.7	11740.6	11238	14026.9	11024.2	10317.7	11890	11438.2	10684.2	9795.44	12706.5	12725.2	11552.2	9712.03
-0.80458	27312.2	27004.4	28229.5	27690.4	41792.6	23696.6	17729.9	17749.7	35693.7	29943.2	22106.7	27051.6	12709.4	13266.5	17820.8	12731.6	11903.5	11906.4	11503.1	14427.9	11547.7	10472.3	12032.1	11785.5	10944.9	9979.87	13122.4	13004.5	11964.2	9668.19
-0.74269	29239.9	27137	31408.3	29730	40725	24817	17936.2	19016.9	36015.6	29978.6	23141.8	26463.4	12765.9	13832.4	17830.1	12734.7	12124.7	12029.2	11450.1	15481.4	12032.8	10866	12844.7	12096.4	10987.6	10167.9	14068.5	13694.1	12519.6	10143
-0.6808	32113.7	28078.9	33111.2	31728.6	41525.2	26095.3	19022.7	20053.4	35880.8	30297.1	24715.3	27326.5	13201.5	14413.7	18342.4	12872.7	12556.1	12669.1	11590.1	16859	12372.1	11146.8	13640.9	12781.9	11490.6	10458.4	14999.9	14340.7	12786.4	10750
-0.61891	34320	28826.5	35785.8	33608.6	41274.9	27239.7	19760.3	20934.8	35820.2	30835.6	26526.7	26984.4	14136.3	14713.7	18612.8	13327.3	13249.3	13314.7	11737.4	18581.5	12972	11306	14300	13480.7	11657.8	10537.3	15709.5	15290.1	13494.2	11060.7
-0.55702	36432.4	29531.3	37856.3	35953.9	42083.2	29040.3	20912.8	22456.1	36127.2	31706.7	28230	27263.3	14671.1	14823.5	18128.7	13839.4	13679.1	13946.8	12128.9	20214.8	13969.7	11726.4	15567.9	14197.3	11784.3	10666.2	16898.3	16378	14344.1	11328.7
-0.49513	38243.2	31146.7	39555.4	37846.7	41106.2	29848.3	21815.5	23261.7	36215.8	31969.3	28443.7	27864.6	15655.9	14961.8	18249.2	13777.6	14188.3	14583.9	12892.5	22287.3	15366.4	12306.7	16797.1	15351.4	12523.8	11118.3	17787.2	18081.4	15557.2	12087.6
-0.43324	40555.2	32214.6	42241.7	39214.7	40881.2	31435.5	23576	25265.4	35549.1	33245.7	28481.1	28399.7	17056.8	15291.9	18386.5	14339.7	15355.6	15634.1	13361.4	24341.8	17074.2	12932.6	17782.5	17053.3	12991.3	11901.9	19555.8	20140.5	17079.8	12764.6
-0.37135	43267.8	32879.5	44169.2	40221.6	39588.4	32834.8	25496.5	27289	34969.9	33876.2	28546.6	28821.6	17727.3	15604.2	18234.7	15201.8	16485.4	16628.2	13916.7	26482.2	18948.9	13577.8	18296.1	18518.8	13286.8	12893.2	20912.7	23005.8	18711.6	13082.3
-0.30946	44656.6	33160	45061.1	40643.5	38865.9	33870.8	26857.7	29031.1	35136.5	34264	28404.7	28931.1	18867.3	15736.2	18256.6	16128.5	17636.7	17288.2	14839.2	28413.6	21038	14376.1	18713.5	19812.1	14100.5	14016	21677.5	25903.2	20391.4	13998.9
-0.24757	45799.4	33928.2	46514.5	41003.2	38684.4	35183	28104.9	30869.2	35500	35067	28879.9	29665	20113.6	15853.4	18740.6	16889.2	18540.3	18524	15959.7	29758.6	23006.6	15111.9	19177.6	21234.8	14647.7	16157.5	22645.6	28882.3	21728.4	14762.6
-0.18568	47580.6	34763.5	47800.6	41120.9	39365.7	35756.1	29957.3	31410.6	35237	35141.1	30002	30471.1	21197.4	15968.2	18643.8	17893.4	19696.4	19134.2	17090	31278.4	23920.5	16162.7	19364.1	22462.3	15031.5	18403.8	23356	32069.1	23073.5	16030.6
-0.12379	48201.1	35344.8	48107.9	41446	39200	36667.2	31288.7	32744.2	35814.9	35346	31177.7	31052.5	22483.6	16244.5	18929	18420	21013.6	19495.5	18120.3	32122.1	24318.9	16984.4	19497.5	23247.4	15235	20031.4	24469.9	33908.7	24246.9	16763.9
-0.0619	49165.1	36493.1	48627.4	42195.6	39171.6	38196.1	31927.3	32558.3	36680.7	35781.7	32348.4	31078	23650.7	16345.3	19046.5	19018.1	21975.5	19437	19172.4	32614.7	25092.2	17513.8	19740.3	23137.1	15203.2	21983.6	24627.3	35834.8	24820	17164.5
0	49892.5	37680.7	49152.9	42918.9	39624.2	39266.8	32874.2	32753.2	36906.1	35923.9	32942.2	31339.7	23971.1	16619.6	19649	19063.9	22054.9	19716.5	19449.9	33010.3	25429	18131.6	19823.9	23360.3	15452.9	22697.5	24637.6	36420.5	24911.4	17687.4
0.0619	49871.9	37481.8	48678.4	42791	39427.2	38877.2	32203.7	32012.1	35949.6	35705.1	32668.6	30948.9	23905.1	16395.8	19195.4	18993.7	21857.9	19280.8	19338.1	32624.5	25035.1	17726.9	19332.3	22386.5	15425	21666.9	24266.8	35771.5	24774.4	17428.6
0.12379	49570.6	37159.1	48135	42642.6	38975.3	39064.4	31970.2	31796.7	34902.2	35690.4	32087.8	31099.9	23178.8	16301.9	19270.3	18697.3	21570.1	18850.3	19052.8	32676.1	24866.5	16966.3	19438.9	21612.5	14915.8	20577.9	24038.1	34198.7	24482.5	17272.7
0.18569	48694.7	36674.9	47187.6	41402.8	38399.8	39072.6	31735.3	31037.3	32837.2	35547.6	30183	30466.8	21912.4	15786.7	18980.7	18422.8	20608.5	18647.3	18093.5	31772.6	25063.8	16107	18784.6	21192.6	15290.1	18249.8	23521.2	31981.6	24307	17074.6
0.24759	47747.2	35744.5	45385.6	39821.6	37830.2	39592.8	30710.4	30848.3	31069.9	35540.8	29988.7	29765.9	20469.6	15666.1	18272.3	17813.6	19741.9	18644.8	17652.5	31641.5	24760.6	14869.8	18716.4	20555	14820.8	16334	22529.2	28593.8	22984.7	16581.5
0.30949	45585.5	34503.8	44210.6	37862.5	36237	40036.2	30220.8	29496	29717.5	35076.5	28727.8	28836.5	19237.4	15481.6	17354.5	17179.4	19138.4	18380.2	16914.2	30531	24626.1	14400.9	19002.6	20258.4	14707.3	15419	20937.9	26225.8	22594.9	15810
0.37138	44486.6	33428.4	43704.4	35487.4	35512.9	39667.4	28736.3	26770.9	28747.8	34660.3	28244	28326.7	17425.2	15743.3	16643.2	17153.9	18768.8	18204.1	16629.9	30079.1	24422.3	13842.9	18888.5	19360.2	14661.4	14406.8	19873.5	23120.4	21498.2	15052.8
0.43328	43724.4	32001.4	42381.4	33723.2	34338.6	38740	27430.3	25472.3	28065.6	35197.9	27281.2	27928.9	15936.3	16147.4	15788.2	16939.8	18154.2	19155.4	16115.6	29753.3	24125.9	13333.7	18398.7	18339.9	14660	13719.4	18815.5	20402	20404	14507.8
0.49518	42326.5	31523.9	39936.5	31428.6	33719.6	37723.2	26125.1	23968.8	27622	34036.8	26480.2	27673.8	14740.4	16135.4	15362.3	16659.5	17652.5	18815.7	15883.2	29285.7	24482.9	12606.7	18427.5	17346.4	14301.7	12916.6	17597.1	18126.7	19246.9	14215.4
0.55708	39964.8	29909.9	38010.7	29808.5	32318.8	37129.9	25041.4	23970.4	26343.8	32951.9	25431	27529.9	13888.1	15925	14543.2	16787.1	17759.8	19088.5	15891	28792.8	24520.2	11857	18214	16754.5	14308.6	12571.8	16217.6	16631.4	17853.4	14411.5
0.61897	38462.8	29220.3	36466.5	28189.3	31365.6	36313.4	24110.8	23826.3	26130.1	32516.6	23894	26912	13400.1	15434.8	14295.5	16715.9	17501.7	20018	15239.4	27742.9	24194.5	12183.8	17942.3	15855	14477.6	12254.4	15577.1	15532.4	16528.8	14134.7
0.68087	36572.8	28063.8	34482.4	26487.9	30363.6	35463.6	23254.4	23314.3	25026.3	31851.1	22795.4	25882.3	12716.5	15383.1	13853	16670.3	17577.7	19776.9	15304.2	26301.3	24038.2	11927.2	17410	14853.9	14185.3	12005.1	15101.1	14203.5	15859.9	14405.9
0.74277	34306.4	26206.1	32220.8	25259.7	29597.6	34230.1	22367.9	23068.7	23476	31218.2	21338.5	25618	12790.8	14908.4	13246.1	16951.6	17773.2	19439.1	15023.6	25112.7	23868.2	12103	17059.6	13710.7	14138.1	11615.3	13896	13370.6	15207	14862.7
0.80467	31986.1	25268.9	29690.2	23359.3	28517.8	33128.1	21917.5	22533	22277.1	30128.4	20521	24341	12278.4	14320.6	12903.4	16971.5	17794.8	19115.2	14655.4	23406.4	22898.7	11680.9	16638.5	13304	13970.2	11064.6	13755	12839.6	14500	15007
0.86656	29167	23690	26587.7	22307.4	27752.9	32177.5	20858.6	21710	21661.8	29559.3	19369	22865.5	12437.5	13408.5	13143.1	17028.9	17912.2	17958.1	14578.5	21750.1	21930.5	11525.1	15372.2	12752.1	13850.8	10943.5	12793.5	12546.2	13855.9	14626.3
0.92846	25874.5	22603.2	23657.2	21040.2	27654.3	31369.3	20471.8	21263.5	20857.5	28326.8	18914.5	21134	12034.5	12693.8	13082.8	16986.2	17698.4	16967.1	14616.6	20472.6	20897	11565.9	14188.4	11882.8	14193.2	10662.7	12355.2	12189	13564.1	14766.2
0.99036	23450.3	20153.8	22485.5	20299.1	27128.4	29949.8	19991.8	20927.2	19998.6	26443.5	19140.8	19879.8	12129.7	12262	12446.4	17058.5	17557.6	16031.6	14225.2	19511.4	20032.8	11472.4	13360.3	11557.8	13612.3	10802.2	12013.2	11777.3	13036.7	13634.9
1.05226	21763.3	18934.6	21395.1	19423.4	26074.5	29170.5	19315.4	20271.5	18716.1	25921.6	18137.6	18086.9	11962.1	12047.3	12519.1	17011	17215.2	14837.5	14510.4	18182.5	18787.7	11515.7	12583.6	11390.1	13023.5	10693.6	11709.2	11652.2	12195.6	12811
1.11415	20480	17656	19836.8	18608.1	25260.3	28862.3	19535	19894.5	18442.4	25481.6	17944.6	17669.3	11639	11907.3	12536.3	17000.9	16681.4	13497.4	14377.2	16851.9	17847.6	11122.9	11928.7	11087.7	12686.8	10014	11623.8	11441.7	12137.1	11714.7
1.17605	19434.4	16831	18482.2	18041.1	24065.7	27252.5	18593.7	19408.9	17549.5	24580.7	16987.7	17144	11644.1	11879.4	12426.7	16285	15557.2	12692.4	14437.9	16045.6	16837	11050.5	11568.4	11077.8	12340.1	10150.6	11534	11488.9	11597.9	10847.4
1.23795	18233.2	15471.3	17062.7	17640	22931	26856.4	18298.8	18644.4	16814.9	23595.2	16711.3	16048.9	11475.7	11908.6	12249.2	16015.4	15182.1	11910.8	14308.7	14698.7	16160.7	10880.1	11226.9	11037.9	12120.9	10247.9	11177.2	11281.2	11439.5	10156.7
1.29985	16978.5	14976.7	16275.7	17476.5	21670.3	26172.8	16923.6	17666.2	16874.4	22401.2	16065.8	15588.2	11449.6	11869.1	11848.7	16142.6	14430.1	11298.2	14016.3	14030.9	15508.9	10879	11000.5	10700.4	11891.4	10252	11055.9	11390.7	11436.8	10024.8
1.36174	16099.5	13730.8	15241.1	17250	21204.3	25319.5	16531.9	16968.6	16136.3	21692.5	15575.7	14511.8	11619.5	11533.4	12023	15820.1	13854.9	11410.5	13973.7	13338.8	15101.1	10756.5	10583.8	10642.8	11787.2	9932.86	10960.9	11280.1	11116.9	9614.51
1.42364	15256.3	13002.1	14091.4	16149	20352.9	24469.7	16145.1	16105.9	15456.5	20041.1	15026.3	13604	11390.6	11526.7	12091.1	15712.4	13497	11139.7	14020.2	12939.5	14593.7	10717.3	10412.9	10734.3	11282.6	10014.4	10662.3	11239.2	10810.1	9833.38
1.48554	14042.9	12292.9	13559.4	15950.7	19791.9	24522.6	15319.3	16027.9	15288.9	18609.5	15199.6	13460.7	11206.7	11444.1	11812.2	15337.9	12990.7	10866.4	13751	12703.2	14689.3	10747.6	10359.8	10618.7	10880.4	10127.9	10730.2	11253.1	10817.2	9534.8
1.54743	13524.3	12046	12546.6	15953.2	18545.4	23731.8	15129.3	15719.4	14654.6	18317.7	14499.4	12772.6	11364.8	11222.1	11943.3	15529.1	12633.8	11062.8	14054.5	12344.4	14332.9	10731.7	10464.3	10644.9	10744.9	9930.15	10625.2	11093.9	10700	9383.14
1.60933	12647.6	11656.6	12158	15527.4	17855.6	23570.5	14916.7	15286.7	14311.7	18071.9	14094.4	12202.6	11052.1	11279.3	11822.8	14912.4	12294.6	10851.9	13758.1	11716.3	13850.9	10925.6	10298.2	10552.8	10621.9	10143.5	10431.1	11085.4	10791.8	9313.94
1.67123	12227.5	11736.4	11682.1	14974.2	17255	22678.6	14265.2	14727.6	13690.9	17796.5	14045.5	11901.4	11151.3	11542.2	11772.9	14372.5	12046.2	10497.4	13274	11596.3	13166.3	10492	10254.4	10409.2	10418.1	9925.07	10321.5	10834.6	10339.2	9356.28
1.73313	12111.1	11368.9	11324.6	14855.5	16681.5	21927.5	13719.8	14215.1	13710.8	16910.1	13634.1	11665.2	11090.3	11599.9	11503	14138.6	12101.8	10866.9	13049.4	11536.1	13063.9	10528.3	9971.96	10228.3	10443.9	9533.67	10253.4	10832.5	10083.2	9082.19
1.79502	11442.8	10875.9	11146.7	14839.5	16032.9	21348	13372.3	13716.7	13520.2	16151.6	13827	11626.7	11021.2	11238.7	11593.7	14331.2	11664.6	10744.3	13125	11463.2	12538.1	10565.4	10425.5	10286.8	10509.8	9702.66	10024	10848.1	10286.2	9049.98
1.85692	11639.2	10581.5	11181.5	14582.9	15468.6	20856.7	13419.2	13506.7	13205.5	15158.2	13766.7	11420.5	11064.6	11000	11207.3	13601.1	11495.9	10342.4	13211.5	11596.9	12014.1	10685.5	10278.2	10150.2	10478.8	9787.38	10240.1	10843.6	10251.5	8997.23
1.91882	11462.6	10449.5	11040.1	14018.3	14953.9	20331.2	12876.4	13322.3	12978.8	14131.3	13439.6	10844.9	11068.7	11007.2	11203.8	13314.2	11619.5	10334.3	13043.7	11499.1	11643.8	10560.3	10160.7	10135.2	10254.8	9771.18	10258.4	10925.9	10193.1	9352.57
1.98072	11256.6	10446.9	11123.5	13677.1	14033	20399.2	12575.6	12744.9	13048.1	13284.8	13336.1	10453.3	11239.2	10902.2	11074	12949.7	11214.7	10292.2	12909.1	10927.8	11399.3	10153	9948.84	10122.3	10009.5	9544.2	10265.6	10871.3	10141	8966.52
2.04261	11528.5	10286.6	10942.7	13573.3	13769.2	20164.2	12101.5	12457.3	12885.9	12590.7	12765.1	10156.4	11245.8	10660.1	10999.4	12834.3	11413.9	10191.8	12686.2	11071.5	11778	10390.1	9978.37	9904.36	9956.7	9807.45	9914.1	10857.6	10090.6	8983.26
2.10451	11269.9	9996.19	10785.6	13504.9	13321.1	19451	12074.5	12611.5	12149.1	12063.5	12308	10449.5	11050.6	10703.8	10852	12485.8	11379.2	10140.9	12301.5	11092.9	11468.5	10700	9953.22	10263.1	9958.41	9763.71	10014.5	11051.3	10307	9281.23
2.16641	11162.8	9929.39	10995.1	13276.5	13361.8	18891.5	12106.3	12575.1	11686.8	12094.3	11410.6	10284.2	10990	10788.4	10920.7	11968.8	11301.5	10115.5	12374.6	10961.9	11278.4	10426.4	10043	9840.56	10088	9585.3	9848.89	11027.6	9905.11	9100
2.22831	11326.8	10082.9	11105.2	12872.9	13247.8	18721.9	12106.5	12611.3	11592.2	11450.6	11059.9	10290.9	11021.4	10580.3	10793.6	12073.7	11414.5	10113.4	12089.5	11193.9	11179.2	10351	10182.1	9911.64	9957.54	9557.46	9768.21	10812.9	9877.18	9266.03
2.2902	11396.6	10125.1	11253.8	12751.5	12844.5	18552.8	12136	12320.5	11591.2	10986.6	10878.6	10335.4	11070.3	10648.5	10821.2	11684.3	10936.8	10219.2	12036.9	11017	11082.3	10249.1	10432.9	9900.02	10066.1	9324.61	9699.29	10642.6	9917.76	9037.42
2.3521	11542.6	10095.8	11085.2	12529.5	12706.4	18294.5	12158.5	12384.6	11253.7	10547.2	10712.9	10317.8	10886.3	10644.4	10884.5	11593.3	11246.9	10005.6	11983.4	10992.1	11077.9	10269.5	10424	9841.35	10104.7	9520.71	9631.58	10593.7	9877.97	9305.17
2.414	11399.6	10146.4	11198.7	12273	12607.9	17744.3	12147.1	12266.3	11244.4	10348.8	10441.6	10488.9	10992	10699.5	11078.7	11540.9	10994.6	9957.12	12037.5	10742.2	10937.9	9909.2	10294.8	9890.33	10026.5	9375.39	9788.92	10548.2	9710.16	9402.6
2.4759	11420.5	10143.3	10929.2	11951.9	12732	16585	12077.6	12695.5	11393	10174.1	10101.7	10540	11047	10859.3	11119.2	11617.1	11046.4	9976.5	11953.7	10714.3	10857.3	9947.66	10325.3	9810.89	10006	9243.38	9937.7	10429.7	10013.4	9072.85
2.53779	11251	10006	10834.9	11799.6	12052.7	16599.8	12165.9	12894.6	11028.5	10061.7	10376.1	10549.4	10929.6	11083	10972.9	11468	10984.5	9948.44	11837.1	10792.4	10645.6	10022.1	10161.5	9902.34	9799.94	9374.63	9809.25	10628.4	10051.1	8887.07
2.59969	11263.8	9930.56	11100.7	11496.1	12096.5	16102	12127.2	12805.1	11060.5	10026.1	10098.3	10572	11088.3	11193.4	10762	11199.7	10834.5	9849.93	11535.2	10733.5	10634.7	10023.4	10309.3	9827.45	9804.24	9240.96	9729.59	10448	9747.87	8955.44
2.66159	11453.1	10248.4	10935.3	11444	11900	15359.6	12082	12738.6	11094.3	10052.7	10030	10455.3	11064.4	10952.2	10777.7	11149.2	11097.1	9795.05	11536	10606.2	10249.9	9797.19	10362	9532.64	10065.5	9307.21	9977.7	10409.8	9548.61	8767.1
2.72349	11230.7	10032	10823.9	11483	11742.2	15191.8	12126.5	13268	10886.2	9945.7	10277.4	10297.3	11131.2	10987.4	10509.6	11036.9	11189.1	9775.02	11564.2	10771.7	10311	9849.99	10403.4	9644.26	9871.35	9279.74	9804.36	10617.1	9846.97	9175.02
2.78538	11131.8	10149.7	10644.2	11236.2	11751.7	14959.5	12315.8	13320.7	11090.4	9983.22	10204.2	10572.9	10950.9	11056.2	10764.1	11262.3	10933.2	9723.37	11867.5	10909.8	10225.9	9700.98	10148	9645.75	9887.28	9445.95	9645.67	10568.3	9971.31	8898.03
2.84728	10989.3	10053.1	10822.6	11030.2	11910.1	14379.4	12499.6	13332.3	10706.5	9702.1	10469.5	10090.5	10831.3	11055	10773.6	11099.5	11088.6	9764.81	11861.8	10463.2	10232.2	9848.72	10041.8	9607.25	9914.28	9762.53	9851.4	10494	9833.72	9030.08
2.90918	11039.7	9971.91	10666.7	11083.8	11750.5	14063.2	13161.2	14175.1	11053.6	10015.3	10290.9	9931.78	10794.4	10965.7	11041.4	10979.2	11129.9	9880.39	12085.1	10463.8	10117.5	9892.95	10143.4	9913.32	9834.18	9661.16	9846.16	10750.8	9763.26	9120.31
2.97108	10946	10141.7	10454.2	10923.8	11321.3	14139	13101.9	14544.7	10833.5	9910.06	10213.1	9891.95	10913	10909.4	10870.6	10860.7	10908	9786.31	11925.5	10553.2	10162	9625.55	9825.09	9715.11	9814.72	9650.69	9550.17	10954	10022.4	9061.39

## Sheet: FigS5 O´
wild type	Cdc42 KD
45575.4	19825.9
41679.4	20507.6
32813.7	22534.7
34304	23667.5
	26339.7

## Sheet: FigS5 P
	wild type												Cdc42 KD
Distance(µm)	Normalized Ena intensity profiles (a.u.)
-2.97073	9830.23	9498.89	9590.03	10258.4	10522.8	10497.3	10851	12088.7	11119.3	9307.82	10404.2	8471.32	9244.54	8258.62	10120.1	10094	10899	10065.6	10306.6	11149.7	10801.5	9887.88	10777.9	10558.3	9661.49	8966.87	9318.49	10075.8	9106.77	7908.84
-2.90884	10146.6	9411.34	9706.19	10329.5	10820	10506.4	10886.1	12120	11491.9	9598.31	10784.9	8329.75	9453.13	8386.73	10196.1	9919.6	10810.7	9870.96	10456.5	11324.6	11075.8	9580.51	10601.6	10601.5	9686.91	8926.02	9120.65	10026	8931.96	7792.56
-2.84695	10297.3	9533.21	9998.34	10422.1	10806.5	10309.1	10454.4	12404.8	12073.2	9662.57	10653	8492.91	9644.6	8518.68	10264.6	10001.2	10900.4	9766.69	10413.3	11004.1	11504.7	9684.54	10790.7	10797.5	9614.04	9071.32	9035.54	9847.86	9162.09	7737.78
-2.78506	10849	9794.4	10382.7	10159.5	11171.6	10663	10432.8	12634.5	12421.3	10089	10275.2	8833.97	9251.35	8612.8	10335.8	10162.3	10851.6	9895.61	10183.9	11126.2	11662.5	9807.08	10899.5	10647.2	9537.45	9118.65	9272.75	10221.6	8816.23	7957.6
-2.72317	10341.2	9824.66	10261.1	10305.5	10919.5	10724.7	10432.6	12885.2	12964.5	10499.6	10296.5	8778.16	9294.96	8373.53	10274.3	9934.76	10986.1	9995.3	10311.9	11316	11544.6	9619.68	10571.4	10927	9613.23	9086.73	9178.28	10298.9	8733.93	7873.29
-2.66128	10259.5	9675.34	9804.04	10508.6	10846.1	10606.8	10679.7	13116.7	13461.1	10922.1	10211.2	8634.88	9308.45	8455.84	10259.9	10012.3	11178.7	9808.03	10352.9	11685.5	11510.8	9594.38	10856.7	10671.8	9776.71	9183	9251.41	9889.07	9186.84	7728.79
-2.59939	10250.4	10171.2	9875.91	10473	10824	10565.4	10467.8	13056.2	13799	11540.5	10081.4	8750.21	9374.34	8089.91	10385.8	9762.75	11186.8	10096.6	10590.2	11489.9	11443.5	10011.9	10976.5	10614.5	9908.02	9091.23	9578.93	10083.1	9452.55	7848.11
-2.5375	10182.3	10441.4	9709.42	10745.5	10999.6	10481.1	10330.5	13273.2	13946.7	11521.6	10240.1	8763.59	9397.46	8411.59	10219.2	10115.9	11044.2	10099.8	10633.9	11633.9	11330	9816.77	10795.1	10582	10088.9	9025.01	9455.17	10024.5	9282.57	7892.56
-2.47561	10141.6	10807	9685.31	10864.6	11057.8	10255	10402.6	13728.6	14373.3	11861.7	10168	9263.22	9598.02	8570.06	10104.2	10020.8	11532.5	10036.5	10313.6	11528.7	11156.5	9691.83	10665.9	10654.5	9920.8	9194.48	9499.38	10047.9	9128.7	7726.08
-2.41372	10189.7	10890.3	9825.26	11340	10939.9	10098.1	10313.3	14045.7	14971.1	11925.8	9902.32	9473.25	9710.58	8504.94	10229	10018.4	11476.2	10142.2	10401.9	11441.3	11240.5	9683.26	10646.4	10659.2	10153.9	9150.77	9322.2	10297.5	9266.71	7839.94
-2.35183	10005.3	10679.7	9539.53	11615.5	11053.5	10179.8	10356.9	14041.1	15804.1	12192	9698	9682.98	9717.51	8642.59	10154.1	9783.52	11287.3	10078.3	10357.1	11699.2	11446.7	9547.45	10919.3	10726.2	10079.4	8998.25	9308.12	10426.6	9093.69	7870.33
-2.28994	10107.7	10919.1	9742.62	11541.9	11336.4	10529.5	10464.5	14181	16823	13085.4	9880.06	9943.19	9688.61	8827.4	10107.8	9938.13	11520.5	10074.5	10306.1	11766.2	11357.4	9567.92	10886	11045.4	9923.23	9038.47	9543.52	10109.9	9149.26	7878.19
-2.22805	10230.1	11014.5	9710.02	11765.8	11301	10521.6	10824.2	14746.6	17292.2	13321.5	10068.7	9779.53	9744.84	8833.27	10259.9	10025	11631.8	10062.6	10234.6	11688.2	11192	9647.26	10827.5	11156.5	10063.8	8780.86	9315.82	10237.1	9104.48	7705.49
-2.16616	10048.6	11392.2	9712.96	11798.5	11541.7	10513.8	10763.9	15577.7	17822.9	13651.5	10157.9	10122	9924.33	8580.69	10527.6	9997.02	11921.1	10402.1	10364.7	12053.8	11425.7	10150.4	10750.5	11127.8	9957.5	9068.48	9284.75	10337.4	9169.18	7819.75
-2.10427	9874.25	11647.3	9471.61	11826.7	11475.3	10428.4	10377.5	16157.6	19074.4	13853.1	10774.2	10758	10434.3	8800.47	10760.5	10389.2	12026.6	10521.3	10377	11821.3	11658.5	10057.3	11150.8	11127.3	9927.15	8691.46	9495.16	10487.4	9506.2	7687.61
-2.04238	9797.39	12176.3	9498.41	11910.4	11619.6	10365.8	10328.6	16460.6	19419.8	14094.1	10952.4	10769.3	10601.6	9067.08	10809.9	10372.6	11806.6	10455.2	10655	11736.7	11847.6	9838.58	11057.2	11134.1	9859.61	8712.55	9715.02	10260.6	9236.05	8195.3
-1.98049	9906.45	12520	9310.89	12263.8	11664.7	10265.5	10681.6	16527.7	19489.9	14464.2	11252.4	11719.6	10095.1	9095.34	11279.2	10709.3	11973.6	10672.8	10505.1	11906.7	11895.3	10075.2	10963.9	10882.2	10206.3	9000.44	9437.33	10226.5	9379.67	8043.32
-1.9186	9917.25	12881.4	9527.54	12734.8	11795.5	10549.5	10680.1	16873.7	18687.3	14556.2	11116.4	11970.1	10349.3	9339.05	10762.5	10794.3	12260.7	10651.9	10536.8	12319.2	11709.9	10210.1	10927.5	10894.3	10321.3	8799.5	9736.73	10593	9364.53	7912.98
-1.85671	9836.82	13194.5	9466.13	13216.6	11821.2	10840.2	10816.8	17491.7	19123.2	14884.6	11238.7	12594.6	10328	9123.51	10801.7	10504	12828.1	11030.3	10698.1	12355.7	11693.4	10011.5	10572	10804.5	10187.4	8709.44	9756.62	10527.5	9435.9	8147.16
-1.79482	10155.8	14008.8	9622.39	13512.8	12410.5	10734	11362	17713.4	19121	14614.8	11527.4	12812.3	10491	9301.93	10838	10497.7	12663.2	11010.1	10462.5	12308.3	11699.2	9953.79	10989.4	10764	10333	8925.21	9799.99	10611	9396.51	8369.74
-1.73293	10484.8	14429.7	9726.49	14055.2	12551.5	10793.7	11296.4	18202.9	19801.8	15001	11624.5	13648.3	10971.7	9461.23	10885.3	10883.9	13203.2	11151.1	10693.5	12574.8	11718.4	9725.03	11077.4	10864.5	10360.8	8812.93	9863.65	10471.7	9530.48	8244.27
-1.67104	10302.1	14797.2	10093.6	14280.3	12763.4	10851.4	11436	18620.5	20589.1	14829.9	12490.3	14414.2	10839.7	9581.08	10924.4	10852.2	13845.6	11206	10540.9	12529.6	11620.1	9846.01	11188.6	10814.3	10586.8	9213.33	9988.33	10391.7	9656.29	8473.17
-1.60915	10469.1	15570.1	10023.5	14214.6	13097	11016.4	11885	19597.4	21103.8	14217.1	13015.8	15101.4	11217.8	9369.19	11137.6	11093.1	14739.4	11973	10578.8	12312	11612.2	9968.34	11203	10862.6	10695.3	9116	10171.6	10124.6	9570.09	8597.89
-1.54726	10863.9	16974	10137.1	14704.8	13552.7	10967.6	12436	20231.8	21881.1	14358.8	13566.8	15178.1	11340.2	9640.69	11402.5	11228.6	15604.5	12339.5	10735.6	12632.5	11406.1	9757.01	11123.4	10966.8	10996.8	9275.4	10215.4	10465.5	9516.25	8438.98
-1.48537	11050.8	17979.5	10674.9	15466	13848	11326.8	12990.8	20079.4	22101.6	14493.3	13939.3	15515.2	11564.6	9695.11	11227.2	11212.1	17026	13035.8	10862.5	13009.5	11379.9	9864.83	11263.9	10916.4	10920.7	9306.08	10294.1	10570.8	9350.87	8331.06
-1.42348	11544.1	18894.6	11200.3	16728.1	14646.6	11316.5	13352.5	20151.1	23442.6	15429.2	13957.8	17156.5	11651.8	9938.82	11478.5	11096.5	18650.6	13526.8	10859.9	12889.6	11715.3	9790.89	11526.1	11084.5	10713.3	9354.97	10477.9	10778.7	9723.83	8258.62
-1.36159	12045	18748.7	11735.2	17583.5	14934.3	11749.2	14227	20883.4	24027.9	16210.6	14092.2	18808.8	11751.5	10296.3	11979.6	11305.6	20782.8	14328.6	10986.6	13124.2	11773.1	9934.82	11369.8	10990.8	11036.2	9235.21	10519.5	11021.3	9733.32	8424.22
-1.2997	12002.1	18901.9	11807.6	18223	15100.3	11893.4	14969.4	21173.4	24098.8	17251.5	14202.4	20380.2	11847.9	10867.2	12249.5	11449.6	22907	15904.3	10943.2	13116.9	11695.6	10140.9	11364.4	11085.9	11495.1	9159.15	10474.3	11125.6	9624.82	8117.44
-1.23781	12418	20182.8	12001	18600.4	15441	12726.5	15100.3	22828.7	24537.3	18018	14156.8	21125.4	12455.3	10966	12508.4	11440.5	25497.7	18545.5	10715.8	13210.8	11505.6	9792.07	11294.1	11710	12033.4	9188.24	10375.6	11111	9924.08	8436.59
-1.17592	13652.5	20836.4	13153.1	19180.6	16075.7	13038	15717.9	25071.8	23684.2	18709.8	13580.3	21454.1	12689.5	11130.6	12878.1	11516.4	26862.6	20383.2	10786.2	13875.6	11792.9	9993.96	11364	11870.7	12182.9	9364.21	10573.3	11474.9	10089.4	8345.08
-1.11403	15335.7	20600.1	14742.4	19659.5	16690.8	13856.2	16593.5	27018.2	23197.1	19180.7	14201.9	21475.8	12923.1	11346.2	13187.7	11448.9	28061.2	23204.5	10828	14563.3	11801.2	10008	11752.6	11794.9	13216.6	9480.35	10871.5	11440.6	10011.3	8873.49
-1.05214	17507.1	20361.5	16785.1	20637	16902.4	14645.2	16813.4	28308.9	23325.6	19727.9	14566.7	23161.1	13219.3	11449.5	13877.7	11404.5	29203.5	25308.8	11239.3	15407.4	11835.5	9824.15	11750.2	11850.5	13984.5	9450.19	11081.6	11506.9	9827.69	8914.58
-0.99025	20134.7	21079.5	19032.2	21090.3	17223	15329.2	17192	29336	23459.6	19801.7	14971.1	24144.1	13755.1	11969.6	15106.3	11615.2	30712	27543.8	10852.4	16515.3	12024.2	9789.16	11820.6	11942.8	14600.1	9204.6	11660.9	11999.5	10046.7	9148.41
-0.92836	22632.1	21146.4	21538.7	21689.5	18075.8	16115.8	17042.2	29688.7	23412.7	19995.5	15281.9	24178	13879.4	12544	15755.7	12117.3	31660.8	29960.2	10983	17807.3	12086.1	10110.4	11933	12353.5	14855.9	9344.84	11864.1	12465.7	9999.3	9647.72
-0.86647	25710.9	21747.8	24734.8	21905.7	19160.3	17035.6	17379.5	30583.9	23164.2	21088.3	15863.3	23732.6	14578.1	12742.9	16363.5	12601.6	31649.9	30891.4	11080.2	19731.3	11940.5	10151.8	11842.8	13042.2	15786.9	9451.73	12389.4	12873	10355.8	9802.19
-0.80458	27155	21581.2	26265.5	21620.9	20385.6	17666	17281.1	31298.2	23082.8	20764.1	16669.4	23746.2	14750.5	13406.2	17345.4	12760.7	31467.1	31743.6	11527.6	22026.2	12281.2	10576.9	12695.3	13690.1	16315.9	9440.8	13138.6	12846.7	10776.7	10599.9
-0.74269	28740.7	21709	27500.5	22510.9	21355.7	18627.3	17445.5	32079.4	23467.9	20806.3	18077.4	23035.1	15184.1	14429.4	17646.5	12934.1	29937.2	30933.5	11639.1	25585.5	12665.9	10759.3	13545.9	14147.1	16791.7	9775.56	13926.5	13523.5	10980.7	11067.9
-0.6808	31054.2	23071.2	29460.6	23293.2	22027.8	20002.9	17749.7	33542.4	23204.5	20829.6	18897.8	23027	15654.2	16602.4	18575.4	13392.5	28328.8	30296.8	11836.3	29239.5	13091.7	10946.6	14876.4	15472.3	17068.4	9682.32	15527.9	14471.6	11241.6	11965.1
-0.61891	32767.4	23623.2	31665.3	24955.4	23292.5	21209.3	19016.9	34986.5	23712.8	21475.8	19358.3	23960.9	15911.8	18828.8	18631	13815.8	26686.8	29498.1	12058.2	33143.9	13881.2	11060	16707	17668.5	17647.2	9843.08	17215.9	15967.8	11445.4	12830
-0.55702	35144.5	24350.7	33571.6	26632.1	24417	21399.5	20053.4	36027.4	23413.5	22575.3	19901.7	24657.1	16213.5	21662.3	19180.5	14684.1	25268	27997.8	12128.1	36516.2	14855	11616.3	19088.4	20453.6	17661.3	10495.9	19641.7	17692.1	12156.9	13290.8
-0.49513	37784.7	24515	36667.7	28703	25665.2	22872	20934.8	37293.3	23080.2	22864.6	20165.2	25326.9	16172	23678.7	19834.5	15388.5	24206.4	26805.6	12731.3	40137.8	16426.8	12139	21829	23465.7	17625.5	11099.3	22741.3	20470.1	12972.8	13401.4
-0.43324	40767.3	24945.1	40198.9	30371.3	26646.9	23992.6	22456.1	38799.3	22854.8	23126.8	20936.7	25859.3	16189.4	25927.8	20618.2	16093.5	24276.4	26405.9	13332.5	43550.8	17771.6	12928.9	24460.5	26683.4	18058.4	11310.7	25843.9	23390.2	13558.9	13145.8
-0.37135	43133.5	24803.3	42435	30657.6	27281.3	26249	23261.7	41003.6	22645.5	23395.9	20458.8	26030.4	16062.4	27176.6	21805.6	17522.5	24233.6	26704.6	13988.1	45337.4	20668.3	14220.8	26173.4	30091.7	17461.2	12216.9	29631.3	27539.1	14871.3	13402.3
-0.30946	44529.4	25399.2	44096.3	31826.4	28694.6	28299.6	25265.4	43267.4	22918	24138.5	20427	26226.5	15655.8	28477.8	22827.8	19684.5	24756.9	25930.7	15564.1	46512.7	24017.8	15722.2	27268.9	33516	16830.5	13664.3	32372.6	33403.1	16234.3	14413.6
-0.24757	45750.8	25601.8	45565.1	32273.1	30592.2	29571.7	27289	45636.3	22881.5	24517.2	20565.3	26604.5	15606.1	30882.2	24190.8	22804.1	25513.4	26048.2	17042.5	48244.8	28173.7	18328.5	28066.7	35799.8	16250	16272.3	35161.5	38787.1	17309.3	14966.7
-0.18568	46120.9	26227.7	45791	32495.3	32581.4	31052.3	29031.1	47501.3	23350.8	24649.7	21710.4	26608.5	15745.2	34084.6	24740.5	25513.4	26691.4	26808.6	19271.5	49567.5	31699.6	21312	28972.2	37973	15849.5	19594.8	37241.2	44826.7	18440.3	15236.4
-0.12379	46846.6	27545.1	47111.7	33432.7	34218.1	32002.2	30869.2	48620.2	23936.9	25052.3	22573.5	27234.5	16163.8	36576.3	25850	28169.2	26977.9	27617.8	21213.5	49344.8	34980.8	24699.2	29866.4	38573.3	15595.1	24231	37428.9	50052	19320.1	16041.4
-0.0619	46439.8	28357	46711.3	34334.9	35570.8	33629.5	31410.6	50188.4	24617.3	25565.4	23593.4	27371	16445.4	38680.4	26913.1	30741.9	27152.6	28495.2	22986	49350.8	36965.8	27087.6	30056.8	37599.4	15568.6	28262.6	37082.1	53258.2	20051.7	17030.8
0	47088.7	28727.1	47163.3	35382.5	36269.8	34082.6	32744.2	50357.2	25266.9	26210.2	24119.6	28049.2	16547.4	39120.3	27650.6	32723.6	27388.2	28988.5	23628	49674.2	38311.9	28393.9	30945.5	37753.5	16079.8	31642.8	37714.3	55682.7	20975.4	17229.2
0.0619	46600.8	27854.6	46490.1	34775.5	35469.9	34209.8	32558.3	48377.2	25099.4	25976.4	23809.7	27082.4	16360	37846.1	27166.1	32695.2	27265.7	28525.5	23627.7	49322.7	38009.4	28334.7	30893	37118.7	15790.7	31392.3	37631.2	55669.1	20806.5	17111.4
0.12379	46161.9	27324.4	46254.9	34316.8	34887.5	34245.3	32753.2	47395.4	24424.9	25860.6	22917	26376.7	16277.4	34819.4	26828.6	31471.3	26733.8	28455.7	22942.7	47927	37975.4	26554.8	30399.8	35891.8	15967.1	27843.2	37300.5	55403	20504.8	16392.3
0.18569	45186.9	27073.9	45418.3	33916.8	34491.3	33865.8	32012.1	44394.9	23430.5	25970	21769.2	25735.2	15953.1	30680.5	26716	29635.7	25381.3	25931.4	21978.5	45412.2	37314.4	24640.3	30286.3	34574.4	15980.4	23876.4	35444.3	52722.3	20359.8	15609.7
0.24759	44560.4	25978.9	44769.9	33713.6	33870.5	33346.2	31796.7	39835	22157.3	25625.3	21053.3	25050.5	15274.5	26934.9	26490.3	27385.5	23087.3	22853.3	21302	43342.2	37083.7	22362.5	29689.3	32766.6	15702	20237.4	32026.9	48660.8	19930.2	15107.3
0.30949	43608.1	25587.4	44273.3	32396.2	32996.1	33212.9	31037.3	35813.3	20991.5	25400.3	20305.8	24306.2	14432.2	23674.9	25927.7	26391.2	21488.7	20454.1	20457.3	42744.2	36665	20643.5	29813.2	30257	14945.5	17952.6	29006.9	43106.9	19682.1	14613.8
0.37138	41497.4	25751.5	42412.1	30646.8	32989.3	32505.5	30848.3	32935.5	20070.6	25496.9	19476.2	24155.2	13568.4	20776.7	26306.8	26106.9	18705.3	18369.9	19720.1	41974.8	36050.3	19432.4	30030.2	27478.2	14041.6	16296.5	26527.3	36917.6	19166.7	13926
0.43328	39299.1	25605	40421.3	28706.5	31764.2	32021.9	29496	31019.6	19021.3	25529.4	19770.8	24193.4	12977.4	18602.1	26751	24941.1	17130.8	15893.7	19307.7	40706.8	35223.9	17958.5	30143.7	24383	13760.6	14866.1	23558.6	31130.2	18594.5	13998.6
0.49518	37512.5	24897.6	38508.7	27391.5	31490.3	31821.5	26770.9	29219.5	18976.7	25404.6	19573.1	23969.5	12468.1	16720.6	27089.8	24466.4	15015.4	14096.4	19191.9	39032.8	35456	16890	30375.2	22517	13164.5	13846.6	20719.4	26310.3	18344	13561.9
0.55708	36067.4	23139.4	36577.2	25704.8	30897.2	30256.8	25472.3	27674.9	18754.9	25821.1	18426.4	23464	12374.9	14761.2	27958.3	23768.3	13835.7	12794.3	18918.2	37413	35908.1	16154.5	30154.7	20444.4	12841.1	13207.3	18455	22107.4	17451.6	13547.3
0.61897	35102.5	22159.3	35564.1	23412.2	30390.9	29694.5	23968.8	26805.3	18670	25268.5	17994.6	22829.1	12234.8	13520.7	28768.4	23147	12907.5	12082.8	18683.7	35002	36727.2	15837.2	29517.9	18872.9	12284.5	12373.7	16715.2	19024.1	17093.1	13809.2
0.68087	33535.8	22154.4	34114.7	22025.9	30116.8	29261.2	23970.4	25857.7	18568.3	25128.4	17389.2	22284.2	12263.6	12718.9	30142.3	23193	12400	11654	18255.3	32933.2	37916.4	15298.6	28834	18038	11757.9	11584.3	15580.1	16842.7	15622.6	13730
0.74277	31863.5	22439.1	32528.8	20606.5	30540.5	29282.7	23826.3	25509.5	18006.8	25771.7	16174.1	20876.2	12027.7	11943.7	31660.8	23326.7	12305	11417.5	16916	31008.4	38193.4	15468.1	27226.1	16779.1	11551.2	10955.5	14435.5	14993.8	14550.2	14096.3
0.80467	29388.7	21913.2	30725.6	19174.7	30968.5	28378.6	23314.3	24263	16805.8	25080.5	15660.9	19862.9	11804	11510.6	32143.5	22989.7	11855	10859.2	16363.7	28664.2	38121.9	15656.5	26118.6	15314.1	11285	10435.9	13435.6	14572.4	13245.3	13993.2
0.86656	25955.7	20578.4	27148.5	18362.9	31217.4	27610.9	23068.7	23435.6	16344.5	24997.8	14786.6	18504.3	11600.4	11249.6	31353.9	23012	11748.1	10837.8	15825.2	25922	36643.3	14978.5	24197.4	13902.7	11053.7	10192.4	12787.3	13727	13006.1	13477.7
0.92846	22449.8	18770	23900.7	17780.5	30519.4	28206.2	22533	21179.1	16134.9	24181.6	15046.8	16739.3	11613	11100.9	30176.6	22974.8	11441	10698.2	15418.8	23999.4	34270.7	14812.2	22463.4	13274.3	10964	9739.39	12221.3	13187.3	12566.7	12412.1
0.99036	20447.4	16508	21302.9	17145.5	29603.7	27258.5	21710	19195.9	15539.2	22838.4	14682.4	15760.8	11291.3	10930	28628.7	23182	11290.2	10714.2	15708.9	21878.9	32469.1	14055.1	20688.6	12746.7	10827.2	9732.22	11761.2	12413.8	11707.1	10864.5
1.05226	19507.5	14635.4	20221.1	16931.5	29056.3	25414	21263.5	17637.6	14740.6	22206.8	14736.1	14856.4	11276.5	10974.9	26041	22925.8	11225.1	10654.8	16004.6	20102.1	30350.6	13526.8	18586.2	12148.3	10765.8	9504.62	11335.2	12248.6	11224.7	9983.83
1.11415	18423.2	14313.7	19135.3	16084.8	28833.3	25316.8	20927.2	16167.1	14322.5	21669.8	15119.7	14785.5	11325.5	10548.6	23728.6	22498.4	11215.4	10400.8	16366.6	18126	26976.3	13260.1	16581.4	11842.4	10549.9	9451.08	11300.2	12058.8	10832.7	9611.22
1.17605	17515.6	13611.8	18601.2	15185	28055.3	24344.6	20271.5	15078.9	13840.9	21763.1	14516.1	14474.4	11432.2	10347.7	21367.2	22561.9	11180.1	10557.9	16264.7	16305.1	24208.7	13007.2	14882.1	11864.9	10301.5	9554.19	10938.9	11749.8	10390.5	9507.67
1.23795	16860.9	12841.1	17428.7	14576.7	27243.4	23539.2	19894.5	14511.4	13086.9	21715.4	14334.2	13730.2	11405.3	10221.6	19930.6	22336.2	11191.4	10498.8	16078.8	15188.2	21523.9	12549.1	13525.7	11699	10383.1	9563.69	10747	11662.9	10097.6	9330.62
1.29985	15963.7	12115.4	16435.2	14588.7	26351.5	22341.9	19408.9	14260.2	12480	20500.7	13291.4	12782.2	11043.9	10294.8	18216.8	22165.5	11358.4	10262	15472.9	14596.3	19170.7	12484.6	12912.9	11449.7	10158.1	9176.14	10697.1	11751.7	9778.96	9134.93
1.36174	14498.4	11115.9	14864.4	14349.2	25354.2	21924	18644.4	13558.3	12575.6	19269	13452.2	12094.8	11000.4	10376.7	17092.3	21580.1	11179.6	10102.5	15843	13489.7	17517.7	12121.6	12130.4	11310.7	10095.2	9285.96	10592.9	11282	9754.39	9394.15
1.42364	13603.1	10783.8	13661.6	13982.7	24340.2	21130.2	17666.2	13529.8	13060.5	17869.1	12963.2	11873.6	10855	10375.9	15767.5	21340.8	11016.1	10295.2	16160.7	13461.3	16888.4	11800.1	11785.6	11238.1	9972.86	8975.6	10283.3	11202.6	9425.59	9383.12
1.48554	12728.2	10430	12681.1	13745	24187.5	20701.5	16968.6	13245.8	12432.6	16382.2	12849.6	11598.9	11041.1	10138.2	14879.8	21251.2	10838.9	10204.2	15989.7	13213.9	15995	12010.6	11260.5	11169.3	9946.26	8970.67	10275.5	11114.6	9380.97	9080.95
1.54743	11917.9	10633.5	11909.4	13482.3	22909.5	20104.3	16105.9	13029	12403.4	15697.8	12750.5	11338.8	10628.1	10332.1	14133.9	20469.9	10940.7	10118	15400.2	13213.4	15304	11944.7	10936.3	11131.6	10045.3	9038.3	10168.4	10738.8	9130.64	9257.02
1.60933	11309.4	10282.1	11362.5	13099.2	22514.9	20638.2	16027.9	12915	12298.7	15140.2	13056.1	10936.4	10924	10107.2	13748.5	20092.3	11035.2	10018.3	15472.5	13040	14866.9	11625.7	10634.1	10725.3	10118.6	9162.03	9960.18	10740.9	9265.48	9303.14
1.67123	10851.2	10195.8	10664.8	13188.4	22398.3	20182.8	15719.4	12637.9	12025	15139	12757.5	10722.4	10848.6	10055.1	13224	19228.5	10981.6	9737.1	14883.1	12723.5	14388.6	11473.2	10493.3	10665.5	10033.6	9136.25	9993.09	10739.7	9170.6	8866.19
1.73313	10571.9	10054.5	10177.2	13069	21952.9	19894.3	15286.7	12942.4	11659.6	15200.7	12383.7	10501.2	10607.7	9911.53	12557.5	18545.7	10481.2	9746.26	14708.5	12604.9	13827.4	11321.3	10529.6	10583.8	10161.6	9025.25	10038.5	10660.3	9120.11	9036.69
1.79502	10389.9	9901.65	10138.2	13230.7	21666.2	19953.7	14727.6	12794	11845.9	15206.1	12666.4	10101.7	10712.1	10014	12258.4	18230.7	10196.6	9798.92	14630.2	12332.3	13538.9	11089	10668.6	10690.1	10234.2	9083.97	9638.13	10584.6	9118.08	9016.75
1.85692	10206.3	9581.68	9729.6	13129.5	21512.7	19093	14215.1	12433	11857.7	14486.1	12377.3	9915.78	10778.4	9848.47	12007	17855.1	10171.9	9790.74	14425.7	12160.7	13016.1	11120.1	10684.5	10659.5	10103	9136.05	9812.2	10647.5	8974.73	8765.53
1.91882	10194.3	9373.3	9810.03	12941.9	21379.2	18458.3	13716.7	12292	11259.6	13137.2	12590.8	10275.5	10626	10195.5	11638.5	16827.5	10569.8	9777.07	13992.9	12062.9	12536.5	11016.8	10632.3	10546.7	9906.89	9156.05	9697.04	10582.1	8753.25	8825.71
1.98072	10358.8	9370.65	10160.4	12323.8	20381	17805.8	13506.7	12217.8	11394.7	12516.5	12467.5	9768.65	10944.5	9984.36	11610.4	16067.7	10450.8	9758.12	13525.9	11832.1	12273.1	11250.5	10581.5	10525.9	9717.83	8809.36	9513.34	10547.1	8781.48	9011.77
2.04261	10132.6	9288.28	9861.42	12029.3	19161.6	17014.1	13322.3	11924.9	11283.5	11859.5	12508.3	9675.79	11059.4	10098.4	11405.3	15054.2	10481.1	9793.48	12960.7	11972.1	12218.3	10789	10540.6	10543	10007.4	8668.12	9553.77	10541.1	8732.12	8824.91
2.10451	10090	9282.82	9871.04	11896.3	17754.9	17033.6	12744.9	12026	10882.1	11589.9	11797.6	9601.1	11088.3	10197.6	11031.9	14194.3	10374.6	9795.01	12676	11744.5	12230.3	10647.8	10725.7	10380.8	9864.53	8869.57	9442.47	10418.8	8658.85	8465.97
2.16641	10198.2	8973.19	9809.29	11956.4	16692.6	16866.8	12457.3	11742.3	10344.1	11419.2	10717.4	9524.26	10910.7	9989.74	10936.2	13199.4	10530.2	9804.27	12461.5	11716.1	11994.7	10452.3	10585.9	10409.2	10049.1	9050.03	9523.03	10821.8	8866.89	8380.84
2.22831	10248.5	8993.25	9881.19	11828.2	15765.6	17104.6	12611.5	11434.1	10450.2	10845.9	9990.43	9734.95	10975.5	10065.6	10973.9	12734.5	10473.6	9682.96	12255.9	11552.9	12127.8	10325.5	10776.2	10573.4	10126	9138.18	9570.66	10317.4	8941.23	8600.28
2.2902	10208.6	9216.7	10123.9	11753.9	15118.8	16872.4	12575.1	11419.4	9973.7	10118.3	10025.3	10153.9	11051.1	10157.5	11030.7	12013.2	10571.6	9778.45	11976.5	11914.5	11646.3	10157	10724.2	10368.5	10109.6	8832.85	9725.61	10458.5	8799.46	8891.99
2.3521	10018.3	8896.89	9660.05	11799.5	14518	16468.7	12611.3	11362.1	9977.56	10077.8	9915.71	10234	10856.3	9968.52	10642.1	11693.9	10843.2	9847.52	11618.1	11655.3	11374.6	10560.4	10644.8	10364.1	10321.1	8674.48	9652.94	10424.6	8998.86	8662.54
2.414	10017.9	9102.55	9657.6	11396.1	14175.3	15882.7	12320.5	11100.1	9697.94	9780.88	9540.01	9802.78	10809.3	9861.35	10816.5	11232.4	10531.9	9788.72	11307.6	11787.2	11522.1	10205.5	10562.1	10529	10410.6	8845.9	9781.5	10531.4	8617.24	8609.82
2.4759	10011.5	8966.8	9688.03	10859.5	14536.8	15780	12384.6	11199.9	9611.39	9585.8	9437.57	9692.56	10668	9673.89	10457.2	10800.8	10351.6	9759.34	11185.4	11465.9	11348.9	10552.6	10453.5	10175	10443.7	9053.66	9796.05	10235.2	8549.02	8680.08
2.53779	9891.34	8999.29	9590.31	11041.9	14506.2	15724.1	12266.3	11261.5	9456.72	9188.69	9620.73	9758.82	10887.6	9753.84	10383.6	10873.3	10412.6	10050	11350.9	11386.8	11028.2	10489.3	10586	10009.5	10510.6	8774.79	9601.58	10404.1	8329.7	8577.02
2.59969	9904.6	9118.63	9517.58	10951.7	13918.6	14924.5	12695.5	11251.7	9697.93	9583.36	9643.59	9510.57	11045.8	9924.57	10370.2	10783	10452.3	10015.5	11225.5	11431.8	10848.5	10138.7	10590	10095.8	10468.5	8821.01	9679.66	10455.3	8374.43	8741.51
2.66159	10002	9349.65	9675.71	10570.8	13287.9	14183.8	12894.6	11416.5	9824.54	9498.77	9797.84	9092.3	10817.9	9926.54	10415.1	10828.9	10508.3	10074.9	11400.9	11532.1	10557	9970.26	10692.7	10245.1	10364	8761.16	9667.42	10241.6	8440.93	8593.49
2.72349	10222	9407.64	9847.03	10637.6	12283.4	13640	12805.1	11177.2	10038.7	9291.36	9587.06	9179.98	10722.8	9743.54	10378.5	10925.1	10334.3	10014.6	11296.7	11712.1	10167.9	10359.9	10468.7	10004.9	10528.1	8611.14	9474.45	10056.8	8521.37	8551.52
2.78538	9994.3	9417.13	9797.92	10364.3	11658.8	13510.6	12738.6	10984	9785.53	9183.74	9474.81	9392.11	10977.5	9529.89	10065.4	10576.7	10539.4	9759.6	11332.8	11419.6	10716.4	10422.4	10546.2	10046.3	10987.9	8479.77	9392.19	10165.5	8484.82	8740.57
2.84728	10029.6	9239.42	9651.16	10073.1	11235.1	13519	13268	11145.7	9712.77	9381.76	9590.71	9356.91	10934.2	9585.87	10069.5	10707.3	10414.6	9583.5	11547.2	11504.6	10742.6	10157.5	10631.4	10078.3	10567.8	8578.83	9292.31	10340.3	8546.75	8760.03
2.90918	10168	9029.88	9595.16	10223.5	10976.6	12576.2	13320.7	11204.4	9943.42	9322.74	9678.49	9353.06	10988.5	9516.23	10206.6	10507.9	10068.3	9643.72	11579.3	11642.6	10709	10218.4	10437.2	10033.6	10272.7	8699.11	9300.72	10310.2	8305.03	8330.61
2.97108	9808.18	9502.44	9369.91	10120.2	10767.6	12405.6	13332.3	11265.1	10102.7	9237.25	9596.65	8999.35	11168.6	9415.89	9982.86	10391.5	10422.9	9959.18	11580	11646.4	10755.5	10296.4	10260.2	10074.6	10444.7	8637.73	9456.43	10253.9	8362.07	8712.9

## Sheet: FigS5 P´
wild type	Cdc42 KD
40993	30133.7
35299.2	29010.8
41555.2	33992.9
25911.5	34678.5
	31295.8
