# Supplementary material for: Spatially distinct FRL and Ena dependent actin networks coordinate nuclear positioning in Drosophila nurse cells
Source: PLoS Genet. 2026 Feb 9;22(2):e1012042. doi: 10.1371/journal.pgen.1012042 (PMC12915960; doi:10.1371/journal.pgen.1012042)
Supplement: S1 Data — (ZIP) [file pgen.1012042.s011.zip › Source data/FigS6_Source Data.xlsx]

## Sheet: FigS6 J
egg length (mm)
ena23/+	ena23 clone
0.502083	0.523611
0.509722	0.442361
0.502083	0.472222
0.500694	0.463889
0.530556	0.470139
0.513889	0.524306
0.536111	0.5
0.497917	0.449306
0.521528	0.536806
0.504861	0.532639
0.505556	0.439583
0.5125	0.495139
0.523611	0.502083
0.519444	0.480556
0.496528	0.508333
0.528472	0.46875
0.509722	0.352778
0.501389	0.534028
0.520139	0.342361
0.498611	0.509722
0.507639	0.545139
0.534028	0.491667
0.5125	0.497917
0.513194	0.430556
0.522917	0.532639
0.514583	0.505556
0.522222	0.508333
0.527778	0.540278
0.529167	0.522222
0.504861	0.5375
0.523611	0.476389
0.515972	0.483333
0.535417	0.478472
0.528472	0.489583
0.525694	0.546528
0.54375	0.515972
0.516667	0.301389
0.510417	0.509722
0.525694	0.538889
0.540972	0.49375
0.534722	0.523611
0.520139	0.554861
0.513889	0.544444
0.510417	0.353472
0.515972	0.305556
0.506944	0.289583
0.536111	0.50625
0.529167	0.488194
0.548611	0.530556
0.509722	0.461806
0.515972	0.513194
0.513889	0.539583
0.503472	0.45625
0.527083	0.515278
0.549306	0.542361
0.536111	0.477778
0.532639	0.530556
0.529861	0.421528
0.51875	0.488889
0.525694	0.525
0.490972	0.420139
0.533333	0.530556
0.497222	0.522222
0.506944	0.520833
0.502083	0.480556
0.517361	0.515972
0.525	0.488194
0.493056	0.511806
0.5125	0.490972
0.527778	0.488889
0.525694	0.547917
0.529167	0.4625
0.511111	0.461806
0.524306	0.447222
0.519444	0.519444
0.522222	0.53125
0.531944	0.436806
0.516667	0.552778
0.514583	0.48125
0.500694	0.534028
0.559722	0.50625
0.510417	0.513194
0.50625	0.527778
0.524306	0.483333
0.520139	0.502083
0.518056	0.540972
0.527778	0.401389
0.505556	0.375694
0.485417	0.474306
0.513889	0.526389
0.513889	0.525694
0.509722	0.522917
0.511806	0.508333
0.518056	0.411111
0.508333	0.560417
0.520139	0.555556
0.5125	0.511111
0.493056	0.522222
0.504861	0.432639
0.498611	0.434028
0.525694	0.54375
0.515972	0.540972
0.528472	0.484722
0.517361	0.472917
0.535417	0.350694
0.520833	0.575
0.529861	0.563889
0.51875	0.483333
0.520139	0.532639
0.503472	0.536806
0.529861	0.494444
0.540278	0.541667
0.501389	0.572917
0.51875	0.567361
0.514583	0.507639
0.490972	0.525694
0.497222	0.559028
0.527083	0.352083
0.520833	0.381944
0.517361	0.4
0.527778	0.393056
0.510417	0.528472
0.516667	0.41875
0.545833	0.477778
0.526389	0.528472
0.491667	0.516667
0.533333	0.307639
0.5	0.531944
0.492361	0.259028
0.534722	0.538889
0.508333	0.35625
0.525	0.434028
0.509722	0.461111
0.50625	0.560417
0.51875	0.453472
0.51875	0.548611
0.502083	0.468056
0.5125	0.495833
0.522222	0.478472
0.478472	0.461111
0.499306	0.519444
0.485417	0.429861
0.51875	0.514583
0.509722	0.465278
0.515278	0.530556
0.519444	0.515972
0.530556	0.461111
0.521528	0.510417
0.497917	0.51875
0.536111	0.540972
0.522222	0.422222
0.500694	0.484722
0.536111	0.54375
0.521528	0.509028
0.515278	0.494444
0.492361	0.526389
0.514583	0.472917
0.51875	0.380556
0.525694	0.336111
0.531944	0.524306
0.510417	0.485417
0.51875	0.548611
0.525	0.484722
0.502778	0.445139
0.520833	0.456944
0.511111	0.517361
0.527083	0.490278
0.525	0.475
0.510417	0.509722
0.54375	0.454167
0.520833	0.465278
0.498611	0.478472
0.496528	0.493056
0.497917	0.511806
0.511111	0.552083
0.522917	0.511111
0.511806	0.502778
0.525	0.5125
0.499306	0.473611
0.5125	0.477083
0.540972	0.438194
0.515972	0.406944
0.544444	0.504167
0.527778	0.39375
0.529167	0.538889
0.510417	0.570833
0.518056	0.313194
0.510417	0.514583
0.5375	0.514583
0.509722	0.559028
0.48125	0.497917
0.506944	0.463194
0.522917	0.448611
0.483333	0.527778
0.488194	0.519444
0.5375	0.529861
0.509722	0.547917
0.496528	0.425
0.473611	0.415972
0.513889	0.358333
0.50625	0.444444
0.517361	0.510417
0.522917	0.495139
0.535417	0.483333
0.523611	0.416667
0.490972	0.539583
0.527083	0.329167
0.527778	0.466667
0.536111	0.472222
0.520139	0.511806
0.50625	0.546528
0.490278	0.519444
0.498611	0.519444
0.527778	0.461806
0.540972	0.574306
0.5125	0.501389
0.505556	0.535417
0.520139	0.491667
0.527083	0.54375
0.495139	0.497917
0.523611	0.429167
0.507639	0.327083
0.529167	0.520139
0.499306	0.456944
0.490972	0.455556
0.509028	0.502083
0.529861	0.4375
0.495139	0.513194
0.498611	0.450694
0.508333	0.541667
0.530556	0.475694
0.511806	0.540278
0.535417	0.551389
0.510417	0.458333
0.518056	0.515972
0.516667	0.417361
0.518056	0.482639
0.505556	0.510417
0.505556	0.494444
0.505556	0.524306
0.534028	0.546528
0.490972	0.524306
0.497222	0.499306
0.549306	0.483333
0.5125	0.520139
0.516667	0.43125
0.520833	0.53125
0.522917	0.477083
0.547222	0.51875
0.508333	0.389583
0.507639	0.473611
0.520139	0.494444
0.517361	0.472222
0.522222	0.510417
0.513194	0.509722
0.509722	0.422222
0.492361	0.536806
0.507639	0.525
0.539583	0.532639
0.502083	0.514583
0.5	0.520139
0.518056	0.534722
0.511806	0.525694
0.520139	0.454167
0.51875	0.481944
0.514583	0.513194
0.525694	0.465972
0.522917	0.540972
0.50625	0.454167
0.524306	0.415972
0.517361	0.554167
0.502778	0.575694
0.484028	0.519444
0.505556	0.511111
0.51875	0.481944
0.526389	0.515278
0.527083	0.519444
0.513889	0.327083
0.511806	0.303472
0.521528	0.523611
0.502083	0.551389
0.521528	0.459028
0.513889	0.507639
0.522222	0.530556
0.523611	0.504861
0.518056	0.547917
0.5	0.55625
0.51875	0.438194
0.528472	0.557639
0.531944	0.486111
0.5125	0.536806
0.513889	0.472222
0.489583	0.474306
0.519444	0.469444
0.505556	0.465278
0.511806	0.445139
0.529861	0.549306
0.524306	0.438194
0.527778	0.414583
0.522917	0.440972
0.51875	0.508333
0.496528	0.503472
0.534028	0.5125
0.528472	0.471528
0.523611	0.461111
0.528472	0.484722
0.499306	0.45
0.485417	0.529861
0.490972	0.50625
0.492361	0.530556
0.516667	0.556944
0.496528	0.477778
0.535417	0.482639
0.505556	0.50625
0.504861	0.525
0.529167	0.545139
0.507639	0.470833
0.528472	0.5
0.498611	0.438889
0.49375	0.538194
0.515278	0.520833
0.522917	0.530556
0.509722	0.539583
0.514583	0.298611
0.5125	0.461806
0.536111	0.513194
0.521528	0.520139
0.513194	0.498611
0.529861	0.520139
0.528472	0.470833
0.503472	0.46875
0.514583	0.425694
0.508333	0.411806
0.533333	0.5
0.524306	0.485417
0.514583	0.468056
0.4875	0.456944
0.5375	0.444444
0.508333	0.470833
0.515972	0.394444
0.525	0.493056
0.527778	0.410417
0.48125	0.488889
0.509722	0.53125
0.523611	0.359028
0.524306	0.525694
0.490972	0.516667
0.527778	0.5375
0.525694	0.492361
0.529861	0.429167
0.505556	0.476389
0.522222	0.454861
0.511806	0.511806
0.507639	0.515972
0.506944	0.511806
0.511806	0.501389
0.509028	0.488889
0.55625	0.413889
0.522222	0.474306
0.554861	0.307639
0.513889	0.485417
0.536806	0.4
0.515278	0.463194
0.515972	0.475
0.531944	0.503472
0.530556	0.507639
0.505556	0.457639
0.533333	0.509722
0.513889	0.398611
0.507639	0.486806
0.515972	0.540278
0.538194	0.505556
0.504167	0.465972
0.504167	0.479861
0.540278	0.489583
0.525694	0.498611
0.50625	0.454861
0.501389	0.435417
0.527778	0.477083
0.508333	0.521528
0.50625	0.4375
0.509722	0.502778
0.5125	0.557639
0.510417	0.463194
0.532639	0.497917
0.515278	0.459028
0.514583	0.471528
0.536806	0.481944
0.529167	0.518056
0.541667	0.461806
0.501389	0.520139
0.5375	0.46875
0.532639	0.370833
0.490278	0.477778
0.503472	0.53125
0.499306	0.531944
0.476389	0.459722
0.522917	0.5
0.513889	0.476389
0.510417	0.475694
0.515972	0.515972
0.513889	0.506944
0.497917	0.39375
0.50625	0.411111
0.523611	0.472222
0.522917	0.526389
0.51875	0.545833
0.500694	0.515972
0.497917	0.498611
0.514583	0.5125
0.517361	0.366667
0.505556	0.485417
0.534722	0.495139
0.530556	0.402083
0.520139	0.509722
0.49375	0.511806
0.490278	0.530556
0.53125	0.432639
0.477778	0.532639
0.533333	0.530556
0.515278	0.4875
0.531944	0.530556
0.525694	0.491667
0.498611	0.53125
0.502778	0.544444
0.498611	0.5125
0.506944	0.478472
0.497917	0.325694
0.497917	0.532639
0.515278	0.461806
0.50625	0.431944
0.520139	0.413194
0.502083	0.532639
0.486111	0.5125
0.513889	0.528472
0.505556	0.352083
0.522222	0.515278
0.50625	0.425
0.504861	0.544444
0.510417	0.524306
0.507639	0.516667
0.48125	0.456944
0.510417	0.5375
0.525	0.35
0.5125	0.473611
0.543056	0.504861
0.503472	0.438889
0.501389	0.484722
0.529167	0.526389
0.502778	0.395833
0.504861	0.527083
0.497222	0.511111
0.5125	0.399306
0.529861	0.483333
0.502778	0.520833
0.514583	0.468056
0.477083	0.393056
0.502778	0.508333
0.516667	0.484722
0.527778	0.456944
0.51875	0.476389
0.495833	0.53125
0.497222	0.474306
0.517361	0.463889
0.509028	0.479167
0.513194	0.532639
0.467361	0.450694
0.504861	0.526389
0.506944	0.507639
0.501389	0.3375
0.497917	0.503472
0.498611	0.475
0.511111	0.502083
0.519444	0.516667
0.533333	0.490972
0.528472	0.431944
0.515278	0.522222
0.507639	0.542361
0.5125	0.509028
0.503472	0.521528
0.511806	0.493056
0.497917	0.500694
0.520833	0.504861
0.531944	0.504861
0.518056	0.459722
0.513889	0.502083
0.504167	0.500694
0.509028	0.559028
0.498611	0.502083
0.507639	0.521528
0.534722	0.519444
0.479861	0.432639
0.484028	0.527778
0.525694	0.445139
0.508333	0.439583
0.531944	0.527778
0.511111	0.488194
0.520139	0.299306
0.480556	0.527083
0.49375	0.420139
0.513889	0.485417
0.526389	0.502778
0.506944	0.485417
0.496528	0.419444
0.515972	0.447222
0.5	0.486806
0.515972	0.449306
0.525694	0.513889
0.519444	0.51875
0.509028	0.426389
0.509028	0.468056
0.497222	0.5125
0.499306	0.502083
0.526389	0.475
0.540972	0.473611
0.511806	0.569444
0.532639	0.510417
0.50625	0.534722
0.502083	0.413194
0.513194	0.452083
0.529167	0.481944
0.515278	0.513889
0.54375	0.495139
0.481944	0.361111
0.55625	0.338889
0.486806	0.410417
	0.401389
	0.565278
	0.503472
	0.531944
	0.461111
	0.520833
	0.480556
	0.477083
	0.345833
	0.421528
	0.514583
	0.534722
	0.513194
	0.484028
	0.417361
	0.515278
	0.471528
	0.475
	0.513889
	0.529861
	0.516667
	0.319444
	0.401389
	0.490972
	0.322222
	0.421528
	0.530556
	0.49375
	0.519444
	0.479167
	0.356944
	0.375
	0.475
	0.508333
	0.520833
	0.485417
	0.521528
	0.384028
	0.483333
	0.504167
	0.518056
	0.455556
	0.363194
	0.470833
	0.554861
	0.504167
	0.467361
	0.419444
	0.443056
	0.525694
	0.495139
	0.525694
	0.475694
	0.46875
	0.318056
	0.488889
	0.510417
	0.534722
	0.519444
	0.523611
	0.501389
	0.322222
	0.509722
	0.45625
	0.511111
	0.411806
	0.489583
	0.532639
	0.416667
	0.488194
	0.281944
	0.492361
	0.407639
	0.489583
	0.545139
	0.505556
	0.50625
	0.447222
	0.408333
	0.361806
	0.486806
	0.504861
	0.55
	0.528472
	0.442361
	0.451389
	0.485417
	0.479861
	0.552778
	0.540278
	0.511111
	0.49375
	0.470833
	0.442361
	0.499306
	0.357639
	0.513194
	0.50625
	0.510417
	0.50625
	0.540278
	0.525694
	0.524306
	0.461806
	0.504861
	0.520833
	0.529167
	0.454167
	0.494444
	0.476389
	0.510417
	0.481944
	0.5125
	0.405556
	0.411111
	0.505556
	0.486806
	0.515278
	0.545833
	0.488889
	0.520139
	0.515972
	0.518056
	0.536111
	0.477083
	0.490972
	0.519444
	0.472917
	0.464583
	0.428472
	0.373611
	0.449306
	0.535417
	0.500694
	0.456944
	0.516667
	0.522222
	0.45
	0.5125
	0.526389
	0.498611
	0.518056
	0.466667
	0.450694
	0.520139
	0.523611
	0.516667
	0.515278
	0.563194
	0.399306
	0.39375
	0.502083
	0.44375
	0.521528
	0.492361
	0.339583
	0.505556
	0.480556
	0.524306
	0.440972
	0.429861
	0.379861
	0.493056
	0.472917
	0.502778
	0.483333
	0.516667
	0.526389
	0.55625
	0.434722
	0.447222
	0.341667
	0.392361
	0.486806
	0.486806
	0.471528
	0.477083
	0.506944
	0.461806
	0.518056
	0.533333
	0.374306
	0.526389
	0.518056
	0.495833
	0.531944
	0.481944
	0.518056
	0.504861
	0.525694
	0.506944
	0.5
	0.326389
	0.51875
	0.470139
	0.478472
	0.454861
	0.501389
	0.288889
	0.463194
	0.427083
	0.514583
	0.317361
